# Supplementary material for: Rhein alleviates MPTP-induced Parkinson’s disease by suppressing neuroinflammation via MAPK/IκB pathway
Source: Front Neurosci. 2024 Jun 12;18:1396345. doi: 10.3389/fnins.2024.1396345 (PMC11202316; doi:10.3389/fnins.2024.1396345)
Supplement: Supplementary file 1 [file Data_Sheet_1.ZIP]

Archive with 7 entries (4 files):
- HE/
- HE/kidney/
- HE/kidney/59C╔÷_40.0x.tif
- HE/kidney/79R╔÷_40.0x.tif
- HE/liver/
- HE/liver/58R╕╬_40.0x.tif
- HE/liver/78C╕╬_40.0x.tif
