# Supplementary material for: Rhein alleviates MPTP-induced Parkinson’s disease by suppressing neuroinflammation via MAPK/IκB pathway
Source: Front Neurosci. 2024 Jun 12;18:1396345. doi: 10.3389/fnins.2024.1396345 (PMC11202316; doi:10.3389/fnins.2024.1396345)
Supplement: Supplementary file 2 [file Data_Sheet_2.ZIP]

Archive with 43 entries (32 files):
- IF/
- IF/SN/
- IF/SN/C/
- IF/SN/C/69C║┌╓╩ IF IBA-1║∞+CD86┬╠_40.0x.tif
- IF/SN/C/C1-69C║┌╓╩ IF IBA-1║∞+CD86┬╠_40.0x.tif
- IF/SN/C/C2-69C║┌╓╩ IF IBA-1║∞+CD86┬╠_40.0x.tif
- IF/SN/C/C3-69C║┌╓╩ IF IBA-1║∞+CD86┬╠_40.0x.tif
- IF/SN/M/
- IF/SN/M/21M║┌╓╩ IF IBA-1║∞+CD86┬╠_40.0x.tif
- IF/SN/M/C1-21M║┌╓╩ IF IBA-1║∞+CD86┬╠_40.0x.tif
- IF/SN/M/C2-21M║┌╓╩ IF IBA-1║∞+CD86┬╠_40.0x.tif
- IF/SN/M/C3-21M║┌╓╩ IF IBA-1║∞+CD86┬╠_40.0x.tif
- IF/SN/MR/
- IF/SN/MR/50MR║┌╓╩ IF IBA-1║∞+CD86┬╠_40.0x.tif
- IF/SN/MR/C1-50MR║┌╓╩ IF IBA-1║∞+CD86┬╠_40.0x.tif
- IF/SN/MR/C2-50MR║┌╓╩ IF IBA-1║∞+CD86┬╠_40.0x.tif
- IF/SN/MR/C3-50MR║┌╓╩ IF IBA-1║∞+CD86┬╠_40.0x.tif
- IF/SN/R/
- IF/SN/R/62R║┌╓╩ IF IBA-1║∞+CD86┬╠_40.0x.tif
- IF/SN/R/C1-62R║┌╓╩ IF IBA-1║∞+CD86┬╠_40.0x.tif
- IF/SN/R/C2-62R║┌╓╩ IF IBA-1║∞+CD86┬╠_40.0x.tif
- IF/SN/R/C3-62R║┌╓╩ IF IBA-1║∞+CD86┬╠_40.0x.tif
- IF/ST/
- IF/ST/C/
- IF/ST/C/83C╬╞╫┤╠σ IF IBA-1║∞+CD86┬╠_40.0x.tif
- IF/ST/C/C1-83C╬╞╫┤╠σ IF IBA-1║∞+CD86┬╠_40.0x.tif
- IF/ST/C/C2-83C╬╞╫┤╠σ IF IBA-1║∞+CD86┬╠_40.0x.tif
- IF/ST/C/C3-83C╬╞╫┤╠σ IF IBA-1║∞+CD86┬╠_40.0x.tif
- IF/ST/M/
- IF/ST/M/27M╬╞╫┤╠σ IF IBA-1║∞+CD86┬╠_40.0x.tif
- IF/ST/M/C1-27M╬╞╫┤╠σ IF IBA-1║∞+CD86┬╠_40.0x.tif
- IF/ST/M/C2-27M╬╞╫┤╠σ IF IBA-1║∞+CD86┬╠_40.0x.tif
- IF/ST/M/C3-27M╬╞╫┤╠σ IF IBA-1║∞+CD86┬╠_40.0x.tif
- IF/ST/MR/
- IF/ST/MR/53MR╬╞╫┤╠σ IF IBA-1║∞+CD86┬╠_40.0x.tif
- IF/ST/MR/C1-53MR╬╞╫┤╠σ IF IBA-1║∞+CD86┬╠_40.0x.tif
- IF/ST/MR/C2-53MR╬╞╫┤╠σ IF IBA-1║∞+CD86┬╠_40.0x.tif
- IF/ST/MR/C3-53MR╬╞╫┤╠σ IF IBA-1║∞+CD86┬╠_40.0x.tif
- IF/ST/R/
- IF/ST/R/62R╬╞╫┤╠σ IF IBA-1║∞+CD86┬╠_40.0x.tif
- IF/ST/R/C1-62R╬╞╫┤╠σ IF IBA-1║∞+CD86┬╠_40.0x.tif
- IF/ST/R/C2-62R╬╞╫┤╠σ IF IBA-1║∞+CD86┬╠_40.0x.tif
- IF/ST/R/C3-62R╬╞╫┤╠σ IF IBA-1║∞+CD86┬╠_40.0x.tif
