# Supplementary material for: Rhein alleviates MPTP-induced Parkinson’s disease by suppressing neuroinflammation via MAPK/IκB pathway
Source: Front Neurosci. 2024 Jun 12;18:1396345. doi: 10.3389/fnins.2024.1396345 (PMC11202316; doi:10.3389/fnins.2024.1396345)
Supplement: Supplementary file 3 [file Data_Sheet_3.ZIP]

Archive with 11 entries (8 files):
- IHC/
- IHC/SN/
- IHC/SN/36M║┌╓╩ TH_20.0x.tif
- IHC/SN/50MR║┌╓╩ TH_20.0x.tif
- IHC/SN/57C║┌╓╩ TH_20.0x.tif
- IHC/SN/58R║┌╓╩ TH_20.0x.tif
- IHC/ST/
- IHC/ST/29M╬╞╫┤╠σ TH_5.0x(1).jpg
- IHC/ST/37R╬╞╫┤╠σ TH_5.0x(1).jpg
- IHC/ST/53MR╬╞╫┤╠σ TH_5.0x(1).jpg
- IHC/ST/69C╬╞╫┤╠σ TH_5.0x(1).jpg
