# Supplementary material for: Rhein alleviates MPTP-induced Parkinson’s disease by suppressing neuroinflammation via MAPK/IκB pathway
Source: Front Neurosci. 2024 Jun 12;18:1396345. doi: 10.3389/fnins.2024.1396345 (PMC11202316; doi:10.3389/fnins.2024.1396345)
Supplement: Supplementary file 5 [file Data_Sheet_5.ZIP]

Archive with 58 entries (24 files):
- Western blot/
- Western blot/CD86/
- Western blot/CD86/SN/
- Western blot/CD86/SN/╡╝│÷╖ó▓╝í╠╔╧═╝Administrator 2023-07-18_19h41m50s_Exposure_23.0sec - ╕▒▒╛.tif
- Western blot/CD86/ST/
- Western blot/CD86/ST/Administrator 2023-07-13_23h42m31s_Exposure_29.0sec - ╕▒▒╛.tif
- Western blot/GAPDH/
- Western blot/GAPDH/SN/
- Western blot/GAPDH/SN/╖╓╬÷í╠╔╧═╝Administrator 2023-07-11_20h41m26s_Exposure_5.0sec - ╕▒▒╛.tif
- Western blot/GAPDH/SN/╖╓╬÷í╠╔╧═╝Administrator 2023-07-13_22h47m57s_Exposure_8.0sec - ╕▒▒╛.tif
- Western blot/GAPDH/ST/
- Western blot/GAPDH/ST/í╠╔╧═╝Administrator 2023-07-13_23h01m57s_Exposure_7.0sec.tif
- Western blot/GAPDH/ST/í╠╔╧═╝Administrator 2023-07-14_20h44m50s_Exposure_3.0sec.tif
- Western blot/Iba1/
- Western blot/Iba1/SN/
- Western blot/Iba1/SN/í╠╔╧═╝Administrator 2023-07-14_23h52m14s_Exposure_30.0sec.tif
- Western blot/Iba1/ST/
- Western blot/Iba1/ST/í╠╔╧═╝Administrator 2023-07-15_00h04m27s_Exposure_29.0sec.tif
- Western blot/IKB/
- Western blot/IKB/SN/
- Western blot/IKB/SN/í╠╔╧═╝Administrator 2023-07-14_21h16m47s_Exposure_3.0sec.tif
- Western blot/IKB/ST/
- Western blot/IKB/ST/í╠╔╧═╝Administrator 2023-07-14_21h37m55s_Exposure_2.0sec.tif
- Western blot/JNK/
- Western blot/JNK/SN/
- Western blot/JNK/SN/í╠╔╧═╝Administrator 2023-07-14_22h45m12s_Exposure_4.0sec.tif
- Western blot/JNK/ST/
- Western blot/JNK/ST/í╠╔╧═╝Administrator 2023-07-14_23h08m20s_Exposure_5.0sec.tif
- Western blot/P38/
- Western blot/P38/SN/
- Western blot/P38/SN/í╠╔╧═╝Administrator 2023-07-14_22h10m51s_Exposure_3.0sec.tif
- Western blot/P38/ST/
- Western blot/P38/ST/í╠╔╧═╝Administrator 2023-07-14_22h54m55s_Exposure_4.0sec.tif
- Western blot/pIKB/
- Western blot/pIKB/SN/
- Western blot/pIKB/SN/í╠╔╧═╝Administrator 2023-07-11_21h15m10s_Exposure_10.0sec.tif
- Western blot/pIKB/ST/
- Western blot/pIKB/ST/í╠╔╧═╝dell 2023-07-18 23 ╩▒ 13 ╖╓_Exposure_70.0sec.tif
- Western blot/pJNK/
- Western blot/pJNK/SN/
- Western blot/pJNK/SN/í╠╔╧═╝Administrator 2023-07-14_22h35m11s_Exposure_12.0sec.tif
- Western blot/pJNK/ST/
- Western blot/pJNK/ST/í╠╔╧═╝Administrator 2023-07-11_23h06m47s_Exposure_17.0sec.tif
- Western blot/pP38/
- Western blot/pP38/SN/
- Western blot/pP38/SN/í╠╔╧═╝Administrator 2023-07-14_22h17m25s_Exposure_10.0sec.tif
- Western blot/pP38/ST/
- Western blot/pP38/ST/í╠╔╧═╝Administrator 2023-07-17_23h33m01s_Exposure_7.0sec.tif
- Western blot/TH/
- Western blot/TH/SN/
- Western blot/TH/SN/í╠╔╧═╝Administrator 2023-07-13_21h50m08s_Exposure_3.0sec.tif
- Western blot/TH/ST/
- Western blot/TH/ST/í╠╔╧═╝Administrator 2023-07-13_22h15m32s_Exposure_10.0sec.tif
- Western blot/a┴-Synuclein/
- Western blot/a┴-Synuclein/SN/
- Western blot/a┴-Synuclein/SN/í╠╔╧═╝Administrator 2023-07-14_23h41m24s_Exposure_4.0sec.tif
- Western blot/a┴-Synuclein/ST/
- Western blot/a┴-Synuclein/ST/í╠╔╧═╝Administrator 2023-07-15_00h14m22s_Exposure_6.0sec.tif
