# Supplementary material for: Rhein alleviates MPTP-induced Parkinson’s disease by suppressing neuroinflammation via MAPK/IκB pathway
Source: Front Neurosci. 2024 Jun 12;18:1396345. doi: 10.3389/fnins.2024.1396345 (PMC11202316; doi:10.3389/fnins.2024.1396345)
Supplement: Supplementary file 6 [file Data_Sheet_6.ZIP]

Archive with 3 entries (2 files):
- Behavioral Tests/
- Behavioral Tests/pole.xlsx
- Behavioral Tests/Rotarod.xlsx
