# Supplementary material for: Rhein alleviates MPTP-induced Parkinson’s disease by suppressing neuroinflammation via MAPK/IκB pathway
Source: Front Neurosci. 2024 Jun 12;18:1396345. doi: 10.3389/fnins.2024.1396345 (PMC11202316; doi:10.3389/fnins.2024.1396345)
Supplement: Supplementary file 6 [file Data_Sheet_6.ZIP › Behavioral Tests/pole.xlsx]

## Sheet: Sheet1
T-turn							T-LA
			Control							Control
1	1	1	1				7	5	5	5.66667
2	2	2	2				6	6	7	6.33333
2	2	1	1.66667				7	7	8	7.33333
2	1	2	1.66667				8	7	8	7.66667
2	1	1	1.33333				7	7	8	7.33333
			RH							RH
2	1	1	1.33333				7	8	7	7.33333
2	1	2	1.66667				6	6	5	5.66667
1	1	1	1				6	6	6	6
1	1	1	1				5	6	5	5.33333
2	1	1	1.33333				6	5	6	5.66667
			MPTP							MPTP
5	5	4	4.66667				18	17	18	17.6667
6	5	5	5.33333				19	19	19	19
6	5	5	5.33333				20	18	18	18.6667
5	5	5	5				20	18	19	19
5	5	5	5				20	19	19	19.3333
			MPTP+RH							MPTP+RH
3	3	3	3				11	11	10	10.6667
2	2	2	2				12	12	11	11.6667
3	3	2	2.66667				12	12	11	11.6667
3	3	3	3				11	12	12	11.6667
3	2	2	2.33333				10	11	10	10.3333
