# Supplementary material for: Rhein alleviates MPTP-induced Parkinson’s disease by suppressing neuroinflammation via MAPK/IκB pathway
Source: Front Neurosci. 2024 Jun 12;18:1396345. doi: 10.3389/fnins.2024.1396345 (PMC11202316; doi:10.3389/fnins.2024.1396345)
Supplement: Supplementary file 6 [file Data_Sheet_6.ZIP › Behavioral Tests/Rotarod.xlsx]

## Sheet: Sheet1
				Rotarod
					Control
		122.6	131.6	129.5	127.9
		119.8	113.1	92.7	108.533
		128.3	126.8	125.2	126.767
		119.7	123	116.8	119.833
		108.1	118.4	135.8	120.767
					RH
		116.6	124.4	122.4	121.133
		136.8	127.7	122.5	129
		133.1	117.7	129.4	126.733
		129.5	115	96.7	113.733
		111	122.6	118.2	117.267
					MPTP
		30.6	35.1	15.6	27.1
		39	45.9	27	37.3
		29.3	34.2	44.8	36.1
		38.1	26.5	31.3	31.9667
		39.1	58.9	29.2	42.4
					MPTP+RH
		81.4	76.7	88.3	82.1333
		47.1	63.3	96.2	68.8667
		98.5	50.9	65.5	71.6333
		84.7	82	74	80.2333
		97.2	87.4	77.4	87.3333
