# Supplementary material for: Rhein alleviates MPTP-induced Parkinson’s disease by suppressing neuroinflammation via MAPK/IκB pathway
Source: Front Neurosci. 2024 Jun 12;18:1396345. doi: 10.3389/fnins.2024.1396345 (PMC11202316; doi:10.3389/fnins.2024.1396345)
Supplement: Supplementary file 7 [file Data_Sheet_7.ZIP]

Archive with 4 entries (3 files):
- ELISA/
- ELISA/mice ELISA IL-1B.xlsx
- ELISA/mice ELISA IL-6.xlsx
- ELISA/mice ELISA TNF-a┴.xlsx
