# Supplementary material for: Rhein alleviates MPTP-induced Parkinson’s disease by suppressing neuroinflammation via MAPK/IκB pathway
Source: Front Neurosci. 2024 Jun 12;18:1396345. doi: 10.3389/fnins.2024.1396345 (PMC11202316; doi:10.3389/fnins.2024.1396345)
Supplement: Supplementary file 7 [file Data_Sheet_7.ZIP › ELISA/mice ELISA IL-1B.xlsx]

## Sheet: 2023.5.3.1 - 副本
mice IL-1β
	Results of Photometric1
		Plate:1 - Wavelength:450
		0.008	0.057	0.091	0.163	0.307	0.133	0.117	0.226	0.159
		0.006	0.053	0.088	0.161	0.31	0.121	0.122	0.221	0.175
		0.009	0.055	0.092	0.169	0.309	0.13	0.125	0.218	0.165
	标准品OD值	0.008	0.057	0.091	0.163	0.307
		0.006	0.053	0.088	0.161	0.31
		0.009	0.055	0.092	0.169	0.309
	标准品OD均值	0.00766667	0.055	0.0903333	0.164333	0.308667
X	标准品OD均值	0.00766667	0.055	0.0903333	0.164333	0.308667
Y	标准品浓度(pg/ml)	0	7.8125	15.625	31.25	62.5
		OD值	浓度(pg/ml)	乘稀释倍数×1(pg/ml)	浓度均值(pg/ml)
	样品C	0.133	25.0773	25.0773	24.026
		0.121	22.5541	22.5541
		0.13	24.4465	24.4465
	样品R	0.117	21.713	21.713	22.6242
		0.122	22.7643	22.7643
		0.125	23.3952	23.3952
	样品M	0.226	44.6324	44.6324	43.7212
		0.221	43.5811	43.5811
		0.218	42.9503	42.9503
	样品MR	0.159	30.5443	30.5443	32.0863
		0.175	33.9087	33.9087
		0.165	31.8059	31.8059
	Control	Rhein	MPTP	MPTP+Rhein
	25.0773	21.713	44.6324	30.5443
	22.5541	22.7643	43.5811	33.9087
	24.4465	23.3952	42.9503	31.8059
					Serum IL-1β level (pg/ml)
					R^2大于0.99即可
