# Supplementary material for: Rhein alleviates MPTP-induced Parkinson’s disease by suppressing neuroinflammation via MAPK/IκB pathway
Source: Front Neurosci. 2024 Jun 12;18:1396345. doi: 10.3389/fnins.2024.1396345 (PMC11202316; doi:10.3389/fnins.2024.1396345)
Supplement: Supplementary file 7 [file Data_Sheet_7.ZIP › ELISA/mice ELISA IL-6.xlsx]

## Sheet: 2023.5.3.1 - 副本
mice IL-6
	Results of Photometric1
		Plate:1 - Wavelength:450
		0.018	0.082	0.171	0.263	0.564	0.063	0.067	0.138	0.097
		0.013	0.077	0.168	0.282	0.57	0.071	0.069	0.142	0.093
		0.014	0.084	0.174	0.275	0.558	0.075	0.072	0.15	0.095
	标准品OD值	0.018	0.082	0.171	0.263	0.564
		0.013	0.077	0.168	0.282	0.57
		0.014	0.084	0.174	0.275	0.558
	标准品OD均值	0.015	0.081	0.171	0.273333	0.564
X	标准品OD均值	0.015	0.081	0.171	0.273333	0.564
Y	标准品浓度(pg/ml)	0	7.8125	15.625	31.25	62.5
		OD值	浓度(pg/ml)	乘稀释倍数×1(pg/ml)	浓度均值(pg/ml)
	样品C	0.063	5.32816	5.32816	6.09296
		0.071	6.24592	6.24592
		0.075	6.7048	6.7048
	样品R	0.067	5.78704	5.78704	6.05472
		0.069	6.01648	6.01648
		0.072	6.36064	6.36064
	样品M	0.138	13.9322	13.9322	14.544
		0.142	14.391	14.391
		0.15	15.3088	15.3088
	样品MR	0.097	9.22864	9.22864	8.9992
		0.093	8.76976	8.76976
		0.095	8.9992	8.9992
	Control	Rhein	MPTP	MPTP+Rhein
	5.32816	5.78704	13.9322	9.22864
	6.24592	6.01648	14.391	8.76976
	6.7048	6.36064	15.3088	8.9992
					Serum IL-6 level (pg/ml)
					R^2大于0.99即可
