# Supplementary material for: Rhein alleviates MPTP-induced Parkinson’s disease by suppressing neuroinflammation via MAPK/IκB pathway
Source: Front Neurosci. 2024 Jun 12;18:1396345. doi: 10.3389/fnins.2024.1396345 (PMC11202316; doi:10.3389/fnins.2024.1396345)
Supplement: Supplementary file 7 [file Data_Sheet_7.ZIP › ELISA/mice ELISA TNF-a┴.xlsx]

## Sheet: 2023.5.3.1 - 副本
mice TNF-α
	Results of Photometric1
		Plate:1 - Wavelength:450
		0.012	0.016	0.021	0.029	0.052	0.014	0.013	0.022	0.017
		0.013	0.014	0.019	0.031	0.057	0.014	0.014	0.024	0.018
		0.01	0.015	0.023	0.027	0.049	0.015	0.015	0.023	0.017
	标准品OD值	0.012	0.016	0.021	0.029	0.052
		0.013	0.014	0.019	0.031	0.057
		0.01	0.015	0.023	0.027	0.049
	标准品OD均值	0.0116667	0.015	0.021	0.029	0.0526667
X	标准品OD均值	0.0116667	0.015	0.021	0.029	0.0526667
Y	标准品浓度(pg/ml)	0	7.8125	15.625	31.25	62.5
		OD值	浓度(pg/ml)	乘稀释倍数×1(pg/ml)	浓度均值(pg/ml)
	样品C	0.014	5.585	5.585	6.0865
		0.014	5.585	5.585
		0.015	7.0895	7.0895
	样品R	0.013	4.0805	4.0805	5.585
		0.014	5.585	5.585
		0.015	7.0895	7.0895
	样品M	0.022	17.621	17.621	19.1255
		0.024	20.63	20.63
		0.023	19.1255	19.1255
	样品MR	0.017	10.0985	10.0985	10.6
		0.018	11.603	11.603
		0.017	10.0985	10.0985
	Control	Rhein	MPTP	MPTP+Rhein
	5.585	4.0805	17.621	10.0985
	5.585	5.585	20.63	11.603
	7.0895	7.0895	19.1255	10.0985
					Serum TNF-α level (pg/ml)
					R^2大于0.99即可
