# Supplementary material for: Rhein alleviates MPTP-induced Parkinson’s disease by suppressing neuroinflammation via MAPK/IκB pathway
Source: Front Neurosci. 2024 Jun 12;18:1396345. doi: 10.3389/fnins.2024.1396345 (PMC11202316; doi:10.3389/fnins.2024.1396345)
Supplement: Supplementary file 9 [file Data_Sheet_9.ZIP]

Archive with 11 entries (8 files):
- IHC/
- IHC/SN/
- IHC/SN/1.tif
- IHC/SN/2.tif
- IHC/SN/3.tif
- IHC/SN/4.tif
- IHC/ST/
- IHC/ST/1.jpg
- IHC/ST/2.jpg
- IHC/ST/3.jpg
- IHC/ST/4.jpg
