# Supplementary material for: Rhein alleviates MPTP-induced Parkinson’s disease by suppressing neuroinflammation via MAPK/IκB pathway
Source: Front Neurosci. 2024 Jun 12;18:1396345. doi: 10.3389/fnins.2024.1396345 (PMC11202316; doi:10.3389/fnins.2024.1396345)
Supplement: Supplementary file 10 [file Data_Sheet_10.ZIP]

Archive with 5 entries (4 files):
- Nissl's staining/
- Nissl's staining/1.tif
- Nissl's staining/2.tif
- Nissl's staining/3.tif
- Nissl's staining/4.tif
