# Supplementary material for: Rhein alleviates MPTP-induced Parkinson’s disease by suppressing neuroinflammation via MAPK/IκB pathway
Source: Front Neurosci. 2024 Jun 12;18:1396345. doi: 10.3389/fnins.2024.1396345 (PMC11202316; doi:10.3389/fnins.2024.1396345)
Supplement: Supplementary file 11 [file Data_Sheet_11.ZIP]

Archive with 11 entries (10 files):
- PCR/
- PCR/S.CD16,CD32,CD86.IL1B.IL-6.TNF-a┴.xlsx
- PCR/S.CD16.CD32.CD86.IL1B.IL-6.TNF-a┴.xlsx
- PCR/S.CD16.CD32.CD86.IL-1B.IL-6.TNF-a┴.xlsx
- PCR/SN.CD16.CD32.CD86.xlsx
- PCR/SN.CD16.TNFa┴.IL1B.IL6.xlsx
- PCR/SN.CD16.TNF-a┴.xlsx
- PCR/SN.CD32.CD86.IL-1B.IL-6.xlsx
- PCR/SN.IL6.xlsx
- PCR/SN.TNFa┴.xlsx
- PCR/SN1.CD32,CD86,IL1B.xlsx
