# Supplementary material for: Rhein alleviates MPTP-induced Parkinson’s disease by suppressing neuroinflammation via MAPK/IκB pathway
Source: Front Neurosci. 2024 Jun 12;18:1396345. doi: 10.3389/fnins.2024.1396345 (PMC11202316; doi:10.3389/fnins.2024.1396345)
Supplement: Supplementary file 11 [file Data_Sheet_11.ZIP › PCR/S.CD16,CD32,CD86.IL1B.IL-6.TNF-a┴.xlsx]

## Sheet: Sheet1
Sample Name	Detector Name	Ct
CS	CD16	26.2894	26.2714	4.90252	0	1
CS	CD16	26.1392
CS	CD16	26.3856
MRS	CD16	26.3417	26.3389	4.72737	-0.175147	1.12908
MRS	CD16	26.6734
MRS	CD16	26.0015
MS	CD16	24.4518	24.565	3.92479	-0.977731	1.96937
MS	CD16	24.5289
MS	CD16	24.7144
RS	CD16	25.5444	25.6597	4.89664	-0.005875	1.00408
RS	CD16	25.8247
RS	CD16	25.61
	cycles/log decade		#DIV/0!			1
			#DIV/0!			1
Sample Name	Detector Name	Ct
CS	CD32	28.281	28.4668	7.09794	0	1
CS	CD32	28.7959
CS	CD32	28.3235
MRS	CD32	27.9975	28.3043	6.6928	-0.40514	1.32422
MRS	CD32	28.3799
MRS	CD32	28.5356
MS	CD32	26.6743	26.5574	5.91712	-1.18081	2.26705
MS	CD32	26.4802
MS	CD32	26.5176
RS	CD32	27.4071	27.6486	6.88547	-0.212467	1.15867
RS	CD32	28.141
RS	CD32	27.3975
	cycles/log decade		#DIV/0!			1
			#DIV/0!			1
Sample Name	Detector Name	Ct
CS	CD86	27.6266	27.9957	6.62684	0	1
CS	CD86	27.9119
CS	CD86	28.4487
MRS	CD86	27.6947	28.0051	6.39362	-0.233222	1.17546
MRS	CD86	28.335
MRS	CD86	27.9856
MS	CD86	26.0928	26.1484	5.50818	-1.11866	2.17146
MS	CD86	26.1547
MS	CD86	26.1978
RS	CD86	27.3718	27.4323	6.66921	0.042368	0.97106
RS	CD86	27.4902
RS	CD86	27.435
	cycles/log decade		#DIV/0!			1
			#DIV/0!			1
Sample Name	Detector Name	Ct
CS	GAPDH		21.3689			1
CS	GAPDH	21.4098
CS	GAPDH	21.328
MRS	GAPDH	21.4805	21.6115			1
MRS	GAPDH	21.3206
MRS	GAPDH	22.0335
MS	GAPDH	20.7314	20.6402			1
MS	GAPDH	20.6717
MS	GAPDH	20.5176
RS	GAPDH	20.7112	20.7631			1
RS	GAPDH	20.815
RS	GAPDH
	cycles/log decade		#DIV/0!			1
			#DIV/0!			1
Sample Name	Detector Name	Ct
CS	IL-1beta	29.2985	29.3066	7.93773	0	1
CS	IL-1beta	29.036
CS	IL-1beta	29.5853
MRS	IL-1beta	29.1003	29.3376	7.72613	-0.211593	1.15797
MRS	IL-1beta	29.5269
MRS	IL-1beta	29.3857
MS	IL-1beta	27.28	27.5559	6.91568	-1.02205	2.0308
MS	IL-1beta	27.7541
MS	IL-1beta	27.6336
RS	IL-1beta	28.8877	28.7024	7.93927	0.00154833	0.998927
RS	IL-1beta	28.6956
RS	IL-1beta	28.5238
	cycles/log decade		#DIV/0!			1
			#DIV/0!			1
Sample Name	Detector Name	Ct
CS	IL-6	28.6186	28.7783	7.40939	0	1
CS	IL-6	28.6849
CS	IL-6	29.0313
MRS	IL-6	28.4564	28.7002	7.08865	-0.320738	1.24897
MRS	IL-6	28.5644
MRS	IL-6	29.0796
MS	IL-6	27.2562	27.0083	6.3681	-1.04129	2.05807
MS	IL-6	27.0987
MS	IL-6	26.6701
RS	IL-6	28.5887	28.0961	7.33304	-0.076348	1.05435
RS	IL-6	27.5984
RS	IL-6	28.1012
	cycles/log decade		#DIV/0!			1
			#DIV/0!			1
Sample Name	Detector Name	Ct
CS	TNF a	30.2744	30.3893	9.02041	0	1
CS	TNF a	30.2552
CS	TNF a	30.6383
MRS	TNF a	30.0547	30.0476	8.43612	-0.584295	1.49931
MRS	TNF a	30.0378
MRS	TNF a	30.0504
MS	TNF a	28.4377	28.5163	7.87601	-1.1444	2.21054
MS	TNF a	28.4464
MS	TNF a	28.6647
RS	TNF a	29.7836	29.8014	9.03833	0.0179243	0.987653
RS	TNF a	29.7563
RS	TNF a	29.8644
