# Supplementary material for: Rhein alleviates MPTP-induced Parkinson’s disease by suppressing neuroinflammation via MAPK/IκB pathway
Source: Front Neurosci. 2024 Jun 12;18:1396345. doi: 10.3389/fnins.2024.1396345 (PMC11202316; doi:10.3389/fnins.2024.1396345)
Supplement: Supplementary file 11 [file Data_Sheet_11.ZIP › PCR/S.CD16.CD32.CD86.IL1B.IL-6.TNF-a┴.xlsx]

## Sheet: Sheet1
Sample Name	Detector Name	Ct
CS	CD16	26.0216	26.009	4.24283	0	1
CS	CD16	26.0263
CS	CD16	25.979
MRS	CD16	25.9982	25.6932	4.212	-0.0308317	1.0216
MRS	CD16	25.4635
MRS	CD16	25.6179
MS	CD16	24.2875	24.2205	3.038	-1.20483	2.3051
MS	CD16	24.252
MS	CD16	24.1219
RS	CD16	25.6952	25.5878	4.233	-0.009827	1.00683
RS	CD16	25.4412
RS	CD16	25.6269
	cycles/log decade		#DIV/0!			1
			#DIV/0!			1
Sample Name	Detector Name	Ct
CS	CD32	27.3864	27.6173	5.85114	0	1
CS	CD32	27.7617
CS	CD32	27.7037
MRS	CD32	27.2654	27.2246	5.74344	-0.107703	1.07751
MRS	CD32	27.1528
MRS	CD32	27.2557
MS	CD32	26.1913	26.1687	4.9862	-0.864945	1.82127
MS	CD32	25.8822
MS	CD32	26.4325
RS	CD32	27.3419	27.2589	5.90411	0.0529633	0.963954
RS	CD32	27.0932
RS	CD32	27.3417
	cycles/log decade		#DIV/0!			1
			#DIV/0!			1
Sample Name	Detector Name	Ct
CS	CD86	27.7457	28.0192	6.25302	0	1
CS	CD86	28.0979
CS	CD86	28.2139
MRS	CD86	27.6602	27.6069	6.1257	-0.127321	1.09226
MRS	CD86	27.4329
MRS	CD86	27.7276
MS	CD86	26.2862	26.4519	5.26946	-0.983567	1.97735
MS	CD86	26.2636
MS	CD86	26.8061
RS	CD86	27.6912	27.6551	6.30034	0.047322	0.967731
RS	CD86	27.7817
RS	CD86	27.4926
	cycles/log decade		#DIV/0!			1
			#DIV/0!			1
Sample Name	Detector Name	Ct
CS	GAPDH	21.8823	21.7661			1
CS	GAPDH	21.92
CS	GAPDH	21.4961
MRS	GAPDH	21.446	21.4812			1
MRS	GAPDH	21.3898
MRS	GAPDH	21.6078
MS	GAPDH	21.2477	21.1825			1
MS	GAPDH	20.7994
MS	GAPDH	21.5003
RS	GAPDH	21.5443	21.3548			1
RS	GAPDH	21.4631
RS	GAPDH	21.057
	cycles/log decade		#DIV/0!			1
			#DIV/0!			1
Sample Name	Detector Name	Ct
CS	IL-1beta	29.0437	29.0688	7.3027	0	1
CS	IL-1beta	29.1083
CS	IL-1beta	29.0545
MRS	IL-1beta	28.2272	28.3778	6.89659	-0.406111	1.32511
MRS	IL-1beta	28.334
MRS	IL-1beta	28.5721
MS	IL-1beta	27.2515	27.0355	5.853	-1.4497	2.73151
MS	IL-1beta	26.733
MS	IL-1beta	27.1219
RS	IL-1beta	28.3739	28.6948	7.34	0.0373013	0.974476
RS	IL-1beta	28.8354
RS	IL-1beta	28.8751
	cycles/log decade		#DIV/0!			1
			#DIV/0!			1
Sample Name	Detector Name	Ct
CS	IL-6	28.2658	28.5346	6.76848	0	1
CS	IL-6	28.6902
CS	IL-6	28.6478
MRS	IL-6	27.8223	27.9007	6.4195	-0.348986	1.27367
MRS	IL-6	27.956
MRS	IL-6	27.9238
MS	IL-6	27.0479	26.9817	5.79925	-0.969229	1.95779
MS	IL-6	27.0217
MS	IL-6	26.8757
RS	IL-6	28.2413	28.1919	6.83715	0.068663	0.953521
RS	IL-6	28.1997
RS	IL-6	28.1348
	cycles/log decade		#DIV/0!			1
			#DIV/0!			1
Sample Name	Detector Name	Ct
CS	TNF a	30.0628	30.1253	8.3592	0	1
CS	TNF a	30.1375
CS	TNF a	30.1757
MRS	TNF a	29.0359	29.3307	7.84945	-0.509741	1.42379
MRS	TNF a	29.4519
MRS	TNF a	29.5042
MS	TNF a	28.8926	28.4962	7.31374	-1.04545	2.06401
MS	TNF a	28.3919
MS	TNF a	28.2042
RS	TNF a	29.6427	29.698	8.34322	-0.0159747	1.01113
RS	TNF a	29.7302
RS	TNF a	29.7211
