# Supplementary material for: Rhein alleviates MPTP-induced Parkinson’s disease by suppressing neuroinflammation via MAPK/IκB pathway
Source: Front Neurosci. 2024 Jun 12;18:1396345. doi: 10.3389/fnins.2024.1396345 (PMC11202316; doi:10.3389/fnins.2024.1396345)
Supplement: Supplementary file 11 [file Data_Sheet_11.ZIP › PCR/S.CD16.CD32.CD86.IL-1B.IL-6.TNF-a┴.xlsx]

## Sheet: Sheet1
Sample Name	Detector Name	Ct
CS	CD16	27.037	27.1113	5.53085	0	1
CS	CD16	27.1242
CS	CD16	27.1726
MRS	CD16	26.6372	26.8047	5.24922	-0.281629	1.21557
MRS	CD16	26.8666
MRS	CD16	26.9104
MS	CD16	25.1602	25.3281	4.07142	-1.45943	2.75
MS	CD16	25.4561
MS	CD16	25.3679
RS	CD16	26.4356	26.8259	5.56164	0.0307907	0.978884
RS	CD16	27.0235
RS	CD16	27.0185
	cycles/log decade		#DIV/0!			1
			#DIV/0!			1
Sample Name	Detector Name	Ct
CS	CD32	27.5919	27.7256	6.14515	0	1
CS	CD32	27.9775
CS	CD32	27.6073
MRS	CD32	27.3965	27.3885	5.833	-0.312156	1.24156
MRS	CD32	27.1743
MRS	CD32	27.5946
MS	CD32	26.0664	26.4047	5.14807	-0.997081	1.99596
MS	CD32	26.5242
MS	CD32	26.6235
RS	CD32	27.3651	27.4355	6.17125	0.0261007	0.982071
RS	CD32	27.3482
RS	CD32	27.5932
	cycles/log decade		#DIV/0!			1
			#DIV/0!			1
Sample Name	Detector Name	Ct
CS	CD86	27.8075	27.9549	6.37447	0	1
CS	CD86	28.0496
CS	CD86	28.0075
MRS	CD86	27.7211	27.7281	6.17258	-0.201891	1.15021
MRS	CD86	27.3322
MRS	CD86	28.1308
MS	CD86	26.4986	26.3492	5.09254	-1.28193	2.43165
MS	CD86	26.1546
MS	CD86	26.3944
RS	CD86	27.4336	27.5905	6.3263	-0.048175	1.03396
RS	CD86	27.5805
RS	CD86	27.7575
	cycles/log decade		#DIV/0!			1
			#DIV/0!			1
Sample Name	Detector Name	Ct
CS	GAPDH	21.6533	21.5804			1
CS	GAPDH	21.5511
CS	GAPDH	21.5369
MRS	GAPDH	21.6194	21.5555			1
MRS	GAPDH	21.4915
MRS	GAPDH
MS	GAPDH	21.1306	21.2566			1
MS	GAPDH	21.1681
MS	GAPDH	21.4712
RS	GAPDH	21.2821	21.2642			1
RS	GAPDH	21.1221
RS	GAPDH	21.3885
	cycles/log decade		#DIV/0!			1
			#DIV/0!			1
Sample Name	Detector Name	Ct
CS	IL-1beta	29.3873	29.4183	7.83792	0	1
CS	IL-1beta	29.3147
CS	IL-1beta	29.5531
MRS	IL-1beta	29.2084	29.2526	7.69708	-0.140838	1.10255
MRS	IL-1beta	29.2436
MRS	IL-1beta	29.3057
MS	IL-1beta	27.7433	27.9786	6.72194	-1.11598	2.16743
MS	IL-1beta	28.0283
MS	IL-1beta	28.1641
RS	IL-1beta	29.1437	29.0869	7.82271	-0.0152153	1.0106
RS	IL-1beta	29.1162
RS	IL-1beta	29.0009
	cycles/log decade		#DIV/0!			1
			#DIV/0!			1
Sample Name	Detector Name	Ct
CS	IL-6	28.4364	28.8023	7.22192	0	1
CS	IL-6	28.8791
CS	IL-6	29.0916
MRS	IL-6	28.3772	28.2204	6.66494	-0.556977	1.47118
MRS	IL-6	28.0218
MRS	IL-6	28.2623
MS	IL-6	27.2946	27.2182	5.96157	-1.26034	2.39553
MS	IL-6	27.2722
MS	IL-6	27.0878
RS	IL-6	28.3938	28.4921	7.22782	0.00590967	0.995912
RS	IL-6	28.6793
RS	IL-6	28.4031
	cycles/log decade		#DIV/0!			1
			#DIV/0!			1
Sample Name	Detector Name	Ct
CS	TNF a	30.1765	30.3023	8.72185	0	1
CS	TNF a	30.2946
CS	TNF a	30.4357
MRS	TNF a	29.6383	29.7231	8.16762	-0.55423	1.46839
MRS	TNF a	29.6748
MRS	TNF a	29.8562
MS	TNF a	28.6959	28.6852	7.42859	-1.29326	2.45081
MS	TNF a	28.6329
MS	TNF a	28.7268
RS	TNF a	29.7498	29.9125	8.64823	-0.073613	1.05235
RS	TNF a	30.0878
RS	TNF a	29.8998
