# Supplementary material for: Rhein alleviates MPTP-induced Parkinson’s disease by suppressing neuroinflammation via MAPK/IκB pathway
Source: Front Neurosci. 2024 Jun 12;18:1396345. doi: 10.3389/fnins.2024.1396345 (PMC11202316; doi:10.3389/fnins.2024.1396345)
Supplement: Supplementary file 11 [file Data_Sheet_11.ZIP › PCR/SN.CD16.CD32.CD86.xlsx]

## Sheet: Sheet1
Sample Name	Detector Name	Ct
CSN	CD16	28.0036	28.2772	6.09303	0	1
CSN	CD16	28.3076
CSN	CD16	28.5206
MRSN	CD16	27.3905	27.4272	5.80806	-0.284964	1.21838
MRSN	CD16	27.4276
MRSN	CD16	27.4633
MSN	CD16	26.6399	26.7914	5.10901	-0.984015	1.97796
MSN	CD16	27.0735
MSN	CD16	26.6607
RSN	CD16	28.4569	28.583	6.23996	0.146929	0.903171
RSN	CD16	28.7967
RSN	CD16	28.4954
	cycles/log decade		#DIV/0!			1
			#DIV/0!			1
Sample Name	Detector Name	Ct
CSN	CD32	29.1583	29.2274	7.04321	0	1
CSN	CD32	29.0732
CSN	CD32	29.4508
MRSN	CD32	28.294	27.8201	6.20103	-0.842185	1.79276
MRSN	CD32	27.6702
MRSN	CD32	27.4961
MSN	CD32	26.7456	26.9983	5.31593	-1.72728	3.31103
MSN	CD32	27.4125
MSN	CD32	26.8367
RSN	CD32	29.163	29.2781	6.93505	-0.108162	1.07785
RSN	CD32	29.2144
RSN	CD32	29.4569
	cycles/log decade		#DIV/0!			1
			#DIV/0!			1
Sample Name	Detector Name	Ct
CSN	CD86	29.4602	29.5669	7.38266	0	1
CSN	CD86	29.4521
CSN	CD86	29.7883
MRSN	CD86	27.9205	28.059	6.43991	-0.94275	1.92219
MRSN	CD86	28.4347
MRSN	CD86	27.8217
MSN	CD86	27.3624	27.4946	5.8122	-1.57045	2.96998
MSN	CD86	27.5953
MSN	CD86	27.5259
RSN	CD86	29.813	29.6399	7.29683	-0.085824	1.06129
RSN	CD86	29.7635
RSN	CD86	29.3431
	cycles/log decade		#DIV/0!			1
			#DIV/0!			1
Sample Name	Detector Name	Ct
CSN	GAPDH	22.4277	22.1842			1
CSN	GAPDH	22.1597
CSN	GAPDH	21.9652
MRSN	GAPDH	21.6807	21.6191			1
MRSN	GAPDH	21.615
MRSN	GAPDH	21.5615
MSN	GAPDH	21.7724	21.6824			1
MSN	GAPDH	21.526
MSN	GAPDH	21.7487
RSN	GAPDH	22.3764	22.343			1
RSN	GAPDH	22.4898
RSN	GAPDH	22.1629
	cycles/log decade		#DIV/0!			1
			#DIV/0!			1
