# Supplementary material for: Rhein alleviates MPTP-induced Parkinson’s disease by suppressing neuroinflammation via MAPK/IκB pathway
Source: Front Neurosci. 2024 Jun 12;18:1396345. doi: 10.3389/fnins.2024.1396345 (PMC11202316; doi:10.3389/fnins.2024.1396345)
Supplement: Supplementary file 11 [file Data_Sheet_11.ZIP › PCR/SN.CD16.TNFa┴.IL1B.IL6.xlsx]

## Sheet: Sheet1
Sample Name	Detector Name	Ct
CSN	CD16	25.8559	25.9673	4.72102	0	1
CSN	CD16	26.2734
CSN	CD16	25.7728
MRSN	CD16	25.4899	25.5691	4.28337	-0.437647	1.35439
MRSN	CD16	25.5907
MRSN	CD16	25.6266
MSN	CD16	24.6303	25.415	3.58983	-1.13119	2.19039
MSN	CD16	26.0575
MSN	CD16	25.5571
RSN	CD16	25.5673	25.5855	4.59084	-0.130182	1.09443
RSN	CD16	25.5262
RSN	CD16	25.6629
	cycles/log decade		#DIV/0!			1
			#DIV/0!			1
Sample Name	Detector Name	Ct
CSN	GAPDH	21.6651	21.2463			1
CSN	GAPDH	21.026
CSN	GAPDH	21.0478
MRSN	GAPDH	21.2336	21.2857			1
MRSN	GAPDH	21.2708
MRSN	GAPDH	21.3527
MSN	GAPDH	21.4559	21.8251			1
MSN	GAPDH	21.8683
MSN	GAPDH	22.1512
RSN	GAPDH	20.9666	20.9946			1
RSN	GAPDH	20.8522
RSN	GAPDH	21.1652
	cycles/log decade		#DIV/0!			1
			#DIV/0!			1
Sample Name	Detector Name	Ct
CSN	IL-1beta	28.4066	28.4117	7.1654	0	1
CSN	IL-1beta	28.1079
CSN	IL-1beta	28.7207
MRSN	IL-1beta	27.9478	28.0265	6.74086	-0.424536	1.34214
MRSN	IL-1beta	28.2171
MRSN	IL-1beta	27.9148
MSN	IL-1beta	27.8154	27.9774	6.15222	-1.01318	2.01836
MSN	IL-1beta	27.9823
MSN	IL-1beta	28.1343
RSN	IL-1beta	28.1787	28.2131	7.21842	0.0530253	0.963913
RSN	IL-1beta	28.194
RSN	IL-1beta	28.2665
	cycles/log decade		#DIV/0!			1
			#DIV/0!			1
Sample Name	Detector Name	Ct
CSN	IL-6	30.019	30.4375	9.19117	0	1
CSN	IL-6	30.7258
CSN	IL-6	30.5676
MRSN	IL-6	29.575	29.7022	8.41657	-0.774601	1.71072
MRSN	IL-6	29.9232
MRSN	IL-6	29.6085
MSN	IL-6	29.4545	29.4243	7.59919	-1.59198	3.01463
MSN	IL-6	29.5412
MSN	IL-6	29.2772
RSN	IL-6	30.0979	30.1915	9.19682	0.005652	0.99609
RSN	IL-6	30.439
RSN	IL-6	30.0375
	cycles/log decade		#DIV/0!			1
			#DIV/0!			1
Sample Name	Detector Name	Ct
CSN	TNF a	31.4229	31.4972	10.2509	0	1
CSN	TNF a	31.6111
CSN	TNF a	31.4577
MRSN	TNF a	31.4756	31.4165	10.1308	-0.120071	1.08679
MRSN	TNF a	31.4378
MRSN	TNF a	31.3361
MSN	TNF a	30.9472	30.8676	9.04246	-1.20844	2.31088
MSN	TNF a	31.1544
MSN	TNF a	30.5012
RSN	TNF a	31.1987	31.2497	10.255	0.00413233	0.99714
RSN	TNF a	31.287
RSN	TNF a	31.2633
