# Supplementary material for: Rhein alleviates MPTP-induced Parkinson’s disease by suppressing neuroinflammation via MAPK/IκB pathway
Source: Front Neurosci. 2024 Jun 12;18:1396345. doi: 10.3389/fnins.2024.1396345 (PMC11202316; doi:10.3389/fnins.2024.1396345)
Supplement: Supplementary file 11 [file Data_Sheet_11.ZIP › PCR/SN.CD16.TNF-a┴.xlsx]

## Sheet: Sheet1
Sample Name	Detector Name	Ct
CSN	CD16	29.9732	29.685	6.13812	0	1
CSN	CD16	29.3057
CSN	CD16	29.7759
MRSN	CD16	29.6734	29.7631	5.97032	-0.167798	1.12334
MRSN	CD16	30.1862
MRSN	CD16	29.4297
MSN	CD16	29.1301	28.6821	5.27167	-0.866444	1.82316
MSN	CD16	28.5211
MSN	CD16	28.3951
RSN	CD16	31.1571	30.8186	6.15217	0.0140517	0.990307
RSN	CD16	30.553
RSN	CD16	30.7457
	cycles/log decade		#DIV/0!			1
			#DIV/0!			1
Sample Name	Detector Name	Ct
CSN	GAPDH	23.6396	23.5468			1
CSN	GAPDH	23.4566
CSN	GAPDH	23.5443
MRSN	GAPDH		23.7928			1
MRSN	GAPDH	24.0419
MRSN	GAPDH	23.5437
MSN	GAPDH	23.4882	23.4104			1
MSN	GAPDH	23.3723
MSN	GAPDH	23.3708
RSN	GAPDH	24.9526	24.6664			1
RSN	GAPDH	24.5815
RSN	GAPDH	24.4651
	cycles/log decade		#DIV/0!			1
			#DIV/0!			1
Sample Name	Detector Name	Ct
CSN	TNF a	32.1058	31.9189	8.37202	0	1
CSN	TNF a	31.6815
CSN	TNF a	31.9693
MRSN	TNF a	31.9175	31.8911	8.09829	-0.273733	1.20893
MRSN	TNF a	31.9716
MRSN	TNF a	31.7842
MSN	TNF a	30.2748	30.4861	7.07566	-1.29637	2.4561
MSN	TNF a	30.3874
MSN	TNF a	30.7961
RSN	TNF a	32.9136	32.9854	8.31893	-0.0530973	1.03749
RSN	TNF a	32.7776
RSN	TNF a	33.2648
