# Supplementary material for: Rhein alleviates MPTP-induced Parkinson’s disease by suppressing neuroinflammation via MAPK/IκB pathway
Source: Front Neurosci. 2024 Jun 12;18:1396345. doi: 10.3389/fnins.2024.1396345 (PMC11202316; doi:10.3389/fnins.2024.1396345)
Supplement: Supplementary file 11 [file Data_Sheet_11.ZIP › PCR/SN.CD32.CD86.IL-1B.IL-6.xlsx]

## Sheet: Sheet1
Sample Name	Detector Name	Ct
CSN	CD32	28.2982	28.2101	6.52222	0	1
CSN	CD32	27.9217
CSN	CD32	28.4104
MRSN	CD32	27.2193	27.2871	6.00023	-0.521993	1.43594
MRSN	CD32	27.3806
MRSN	CD32	27.2614
MSN	CD32	26.2817	26.511	5.0776	-1.44462	2.72192
MSN	CD32	26.5046
MSN	CD32	26.7467
RSN	CD32	28.5836	28.3657	6.69051	0.168285	0.8899
RSN	CD32	28.448
RSN	CD32	28.0653
	cycles/log decade		#DIV/0!
			#DIV/0!
Sample Name	Detector Name	Ct
CSN	CD86	28.9104	29.3048	7.61693	0	1
CSN	CD86	29.3507
CSN	CD86	29.6534
MRSN	CD86	27.6261	27.6789	6.39198	-1.22495	2.33748
MRSN	CD86	27.687
MRSN	CD86	27.7235
MSN	CD86	27.2318	27.325	5.89158	-1.72535	3.30661
MSN	CD86	27.4239
MSN	CD86	27.3194
RSN	CD86	28.9905	29.372	7.6968	0.07987	0.946143
RSN	CD86	29.5165
RSN	CD86	29.6088
	cycles/log decade		#DIV/0!
			#DIV/0!
Sample Name	Detector Name	Ct
CSN	GAPDH	21.88	21.6879
CSN	GAPDH	21.6594
CSN	GAPDH	21.5243
MRSN	GAPDH	21.3332	21.2869
MRSN	GAPDH	21.2406
MRSN	GAPDH
MSN	GAPDH	21.425	21.4334
MSN	GAPDH
MSN	GAPDH	21.4418
RSN	GAPDH	21.6346	21.6752
RSN	GAPDH	21.6623
RSN	GAPDH	21.7285
	cycles/log decade		#DIV/0!
			#DIV/0!
Sample Name	Detector Name	Ct
CSN	IL-1beta	30.2644	30.2637	8.57577	0	1
CSN	IL-1beta	29.8841
CSN	IL-1beta	30.6426
MRSN	IL-1beta	29.5125	29.6543	8.36736	-0.208416	1.15542
MRSN	IL-1beta	29.6845
MRSN	IL-1beta	29.7657
MSN	IL-1beta	29.2434	29.159	7.72551	-0.850262	1.80283
MSN	IL-1beta	29.221
MSN	IL-1beta	29.0125
RSN	IL-1beta	29.8654	30.286	8.61083	0.035058	0.975993
RSN	IL-1beta	29.9881
RSN	IL-1beta	31.0044
	cycles/log decade		#DIV/0!
			#DIV/0!
Sample Name	Detector Name	Ct
CSN	IL-6	29.5714	29.5258	7.83785	0	1
CSN	IL-6	29.2147
CSN	IL-6	29.7912
MRSN	IL-6	28.5926	28.6617	7.37483	-0.463018	1.37842
MRSN	IL-6	28.6088
MRSN	IL-6	28.7838
MSN	IL-6	27.6048	27.7139	6.28047	-1.55737	2.94318
MSN	IL-6	27.7863
MSN	IL-6	27.7507
RSN	IL-6	29.2072	29.47	7.79484	-0.043003	1.03026
RSN	IL-6	29.6682
RSN	IL-6	29.5346
	cycles/log decade		#DIV/0!
			#DIV/0!
LPL
