# Supplementary material for: Rhein alleviates MPTP-induced Parkinson’s disease by suppressing neuroinflammation via MAPK/IκB pathway
Source: Front Neurosci. 2024 Jun 12;18:1396345. doi: 10.3389/fnins.2024.1396345 (PMC11202316; doi:10.3389/fnins.2024.1396345)
Supplement: Supplementary file 11 [file Data_Sheet_11.ZIP › PCR/SN.IL6.xlsx]

## Sheet: Sheet1
Sample Name	Detector Name	Ct
CSN	GAPDH		22.5299			1
CSN	GAPDH	22.6069
CSN	GAPDH	22.4529
MRSN	GAPDH	18.7317	18.427			1
MRSN	GAPDH	18.3047
MRSN	GAPDH	18.2446
MSN	GAPDH	21.8159	21.6792			1
MSN	GAPDH	21.5929
MSN	GAPDH	21.6289
RSN	GAPDH	21.356	21.5368			1
RSN	GAPDH
RSN	GAPDH	21.7176
	cycles/log decade		#DIV/0!			1
			#DIV/0!			1
Sample Name	Detector Name	Ct
CSN	IL-6	29.6659	29.6521	7.12224	0	1
CSN	IL-6	29.5357
CSN	IL-6	29.7549
MRSN	IL-6	25.1739	25.0671	6.64008	-0.482155	1.39683
MRSN	IL-6	25.0126
MRSN	IL-6	25.0149
MSN	IL-6	26.9819	27.054	5.37479	-1.74745	3.35764
MSN	IL-6	27.2624
MSN	IL-6	26.9177
RSN	IL-6	28.7076	28.7272	7.19043	0.0681958	0.95383
RSN	IL-6	28.6324
RSN	IL-6	28.8417
	cycles/log decade		#DIV/0!			1
			#DIV/0!			1
