# Supplementary material for: Rhein alleviates MPTP-induced Parkinson’s disease by suppressing neuroinflammation via MAPK/IκB pathway
Source: Front Neurosci. 2024 Jun 12;18:1396345. doi: 10.3389/fnins.2024.1396345 (PMC11202316; doi:10.3389/fnins.2024.1396345)
Supplement: Supplementary file 11 [file Data_Sheet_11.ZIP › PCR/SN.TNFa┴.xlsx]

## Sheet: Sheet1
Sample Name	Detector Name	Ct
CSN	GAPDH	23.06	22.9573
CSN	GAPDH	22.8545
CSN	GAPDH
MRSN	GAPDH	23.2918	23.3442
MRSN	GAPDH	23.1049
MRSN	GAPDH	23.636
MSN	GAPDH	24.8296	24.5294
MSN	GAPDH	23.9896
MSN	GAPDH	24.769
RSN	GAPDH	23.4989	23.4519
RSN	GAPDH	23.6899
RSN	GAPDH	23.167
	cycles/log decade		#DIV/0!
			#DIV/0!
Sample Name	Detector Name	Ct
CSN	TNF-a	30.1379	30.6875	7.73025	0	1
CSN	TNF-a	31.1406
CSN	TNF-a	30.784
MRSN	TNF-a	31.083	30.9164	7.57222	-0.158027	1.11576
MRSN	TNF-a	30.6051
MRSN	TNF-a	31.0613
MSN	TNF-a	31.0978	31.2886	6.75917	-0.971076	1.9603
MSN	TNF-a	31.0863
MSN	TNF-a	31.6815
RSN	TNF-a	31.157	31.1837	7.7318	0.00155117	0.998925
RSN	TNF-a	31.1317
RSN	TNF-a	31.2625
	cycles/log decade
LPL
