# Supplementary material for: Rhein alleviates MPTP-induced Parkinson’s disease by suppressing neuroinflammation via MAPK/IκB pathway
Source: Front Neurosci. 2024 Jun 12;18:1396345. doi: 10.3389/fnins.2024.1396345 (PMC11202316; doi:10.3389/fnins.2024.1396345)
Supplement: Supplementary file 11 [file Data_Sheet_11.ZIP › PCR/SN1.CD32,CD86,IL1B.xlsx]

## Sheet: Sheet1
Sample Name	Detector Name	Ct
CSN	CD32	26.5743	26.6072	5.71078	0	1
CSN	CD32	26.6408
CSN	CD32	26.6064
MRSN	CD32	25.0764	25.2279	5.0521	-0.658677	1.57863
MRSN	CD32	25.2477
MRSN	CD32	25.3594
MSN	CD32	24.8122	24.6519	4.16255	-1.54823	2.92458
MSN	CD32	24.756
MSN	CD32	24.3874
RSN	CD32	26.6374	26.7822	5.72682	0.0160395	0.988944
RSN	CD32	26.5528
RSN	CD32	27.1564
	cycles/log decade		#DIV/0!			1
			#DIV/0!			1
Sample Name	Detector Name	Ct
CSN	CD86	27.8612	28.2105	7.31404	0	1
CSN	CD86	28.4962
CSN	CD86	28.274
MRSN	CD86	26.4428	26.3846	6.20881	-1.10523	2.15133
MRSN	CD86	26.1585
MRSN	CD86	26.5523
MSN	CD86	25.4426	25.8579	5.36861	-1.94543	3.85153
MSN	CD86	26.0649
MSN	CD86	26.0664
RSN	CD86	28.0984	28.3256	7.27026	-0.0437805	1.03081
RSN	CD86	28.186
RSN	CD86	28.6926
	cycles/log decade		#DIV/0!			1
			#DIV/0!			1
Sample Name	Detector Name	Ct
CSN	GAPDH	20.8085	20.8964			1
CSN	GAPDH	20.9843
CSN	GAPDH
MRSN	GAPDH	20.2716	20.1758			1
MRSN	GAPDH	20.1416
MRSN	GAPDH	20.1141
MSN	GAPDH	20.4174	20.4893			1
MSN	GAPDH	20.4114
MSN	GAPDH	20.6393
RSN	GAPDH	21.3935	21.0554			1
RSN	GAPDH	20.7159
RSN	GAPDH	21.0567
	cycles/log decade		#DIV/0!			1
			#DIV/0!			1
Sample Name	Detector Name	Ct
CSN	IL-1beta	28.1357	28.1393	7.2429	0	1
CSN	IL-1beta	28.1455
CSN	IL-1beta	28.1368
MRSN	IL-1beta	27.531	27.3061	7.13031	-0.112582	1.08116
MRSN	IL-1beta	27.156
MRSN	IL-1beta	27.2312
MSN	IL-1beta	26.748	26.7164	6.22702	-1.01587	2.02213
MSN	IL-1beta	26.6938
MSN	IL-1beta	26.7073
RSN	IL-1beta	28.2144	28.22	7.16466	-0.0782355	1.05573
RSN	IL-1beta	28.3556
RSN	IL-1beta	28.0902
	cycles/log decade		#DIV/0!			1
			#DIV/0!			1
