# Supplementary material for: Rhein alleviates MPTP-induced Parkinson’s disease by suppressing neuroinflammation via MAPK/IκB pathway
Source: Front Neurosci. 2024 Jun 12;18:1396345. doi: 10.3389/fnins.2024.1396345 (PMC11202316; doi:10.3389/fnins.2024.1396345)
Supplement: Supplementary file 13 [file Data_Sheet_13.ZIP]

Archive with 21 entries (16 files):
- ST/
- ST/C/
- ST/C/1.jpg
- ST/C/2.jpg
- ST/C/3.jpg
- ST/C/4.jpg
- ST/M/
- ST/M/1.jpg
- ST/M/2.jpg
- ST/M/3.jpg
- ST/M/4.jpg
- ST/MR/
- ST/MR/1.jpg
- ST/MR/2.jpg
- ST/MR/3.jpg
- ST/MR/4.jpg
- ST/R/
- ST/R/1.jpg
- ST/R/2.jpg
- ST/R/3.jpg
- ST/R/4.jpg
