# Supplementary material for: Rhein alleviates MPTP-induced Parkinson’s disease by suppressing neuroinflammation via MAPK/IκB pathway
Source: Front Neurosci. 2024 Jun 12;18:1396345. doi: 10.3389/fnins.2024.1396345 (PMC11202316; doi:10.3389/fnins.2024.1396345)
Supplement: Supplementary file 14 [file Data_Sheet_14.ZIP]

Archive with 60 entries (24 files):
- Western blot/
- Western blot/Western blot/
- Western blot/Western blot/Western blot/
- Western blot/Western blot/Western blot/CD86/
- Western blot/Western blot/Western blot/CD86/SN/
- Western blot/Western blot/Western blot/CD86/SN/1.tif
- Western blot/Western blot/Western blot/CD86/ST/
- Western blot/Western blot/Western blot/CD86/ST/1.tif
- Western blot/Western blot/Western blot/GAPDH/
- Western blot/Western blot/Western blot/GAPDH/SN/
- Western blot/Western blot/Western blot/GAPDH/SN/1.tif
- Western blot/Western blot/Western blot/GAPDH/SN/2.tif
- Western blot/Western blot/Western blot/GAPDH/ST/
- Western blot/Western blot/Western blot/GAPDH/ST/1.tif
- Western blot/Western blot/Western blot/GAPDH/ST/2.tif
- Western blot/Western blot/Western blot/Iba1/
- Western blot/Western blot/Western blot/Iba1/SN/
- Western blot/Western blot/Western blot/Iba1/SN/1.tif
- Western blot/Western blot/Western blot/Iba1/ST/
- Western blot/Western blot/Western blot/Iba1/ST/1.tif
- Western blot/Western blot/Western blot/IKB/
- Western blot/Western blot/Western blot/IKB/SN/
- Western blot/Western blot/Western blot/IKB/SN/1.tif
- Western blot/Western blot/Western blot/IKB/ST/
- Western blot/Western blot/Western blot/IKB/ST/2.tif
- Western blot/Western blot/Western blot/JNK/
- Western blot/Western blot/Western blot/JNK/SN/
- Western blot/Western blot/Western blot/JNK/SN/1.tif
- Western blot/Western blot/Western blot/JNK/ST/
- Western blot/Western blot/Western blot/JNK/ST/1.tif
- Western blot/Western blot/Western blot/P38/
- Western blot/Western blot/Western blot/P38/SN/
- Western blot/Western blot/Western blot/P38/SN/1.tif
- Western blot/Western blot/Western blot/P38/ST/
- Western blot/Western blot/Western blot/P38/ST/1.tif
- Western blot/Western blot/Western blot/pIKB/
- Western blot/Western blot/Western blot/pIKB/SN/
- Western blot/Western blot/Western blot/pIKB/SN/1.tif
- Western blot/Western blot/Western blot/pIKB/ST/
- Western blot/Western blot/Western blot/pIKB/ST/1.tif
- Western blot/Western blot/Western blot/pJNK/
- Western blot/Western blot/Western blot/pJNK/SN/
- Western blot/Western blot/Western blot/pJNK/SN/1.tif
- Western blot/Western blot/Western blot/pJNK/ST/
- Western blot/Western blot/Western blot/pJNK/ST/2.tif
- Western blot/Western blot/Western blot/pP38/
- Western blot/Western blot/Western blot/pP38/SN/
- Western blot/Western blot/Western blot/pP38/SN/1.tif
- Western blot/Western blot/Western blot/pP38/ST/
- Western blot/Western blot/Western blot/pP38/ST/1.tif
- Western blot/Western blot/Western blot/TH/
- Western blot/Western blot/Western blot/TH/SN/
- Western blot/Western blot/Western blot/TH/SN/1.tif
- Western blot/Western blot/Western blot/TH/ST/
- Western blot/Western blot/Western blot/TH/ST/1.tif
- Western blot/Western blot/Western blot/α-Synuclein/
- Western blot/Western blot/Western blot/α-Synuclein/SN/
- Western blot/Western blot/Western blot/α-Synuclein/SN/1.tif
- Western blot/Western blot/Western blot/α-Synuclein/ST/
- Western blot/Western blot/Western blot/α-Synuclein/ST/1.tif
