# Supplementary material for: Rhein alleviates MPTP-induced Parkinson’s disease by suppressing neuroinflammation via MAPK/IκB pathway
Source: Front Neurosci. 2024 Jun 12;18:1396345. doi: 10.3389/fnins.2024.1396345 (PMC11202316; doi:10.3389/fnins.2024.1396345)
Supplement: Supplementary file 15 [file Data_Sheet_15.ZIP]

Archive with 24 entries (19 files):
- Supplementary Data/
- Supplementary Data/IF/
- Supplementary Data/IF/SN IF IBA-1+CD86.xlsx
- Supplementary Data/IF/ST IF IBA-1+CD86.xlsx
- Supplementary Data/IHC/
- Supplementary Data/IHC/SN-TH IHC.xlsx
- Supplementary Data/IHC/ST-TH IHC.xlsx
- Supplementary Data/Nissl's staining/
- Supplementary Data/Nissl's staining/Nissl's staining.xlsx
- Supplementary Data/Western blot/
- Supplementary Data/Western blot/SN-CD86.xlsx
- Supplementary Data/Western blot/SN-Iba1.xlsx
- Supplementary Data/Western blot/SN-p-Ia╩B.xlsx
- Supplementary Data/Western blot/SN-p-JNK.xlsx
- Supplementary Data/Western blot/SN-p-P38.xlsx
- Supplementary Data/Western blot/SN-SY.xlsx
- Supplementary Data/Western blot/SN-TH.xlsx
- Supplementary Data/Western blot/ST-CD86.xlsx
- Supplementary Data/Western blot/ST-Iba1.xlsx
- Supplementary Data/Western blot/ST-p-Ia╩B.xlsx
- Supplementary Data/Western blot/ST-p-JNK.xlsx
- Supplementary Data/Western blot/ST-p-P38.xlsx
- Supplementary Data/Western blot/ST-SY.xlsx
- Supplementary Data/Western blot/ST-TH.xlsx
