# Supplementary material for: Rhein alleviates MPTP-induced Parkinson’s disease by suppressing neuroinflammation via MAPK/IκB pathway
Source: Front Neurosci. 2024 Jun 12;18:1396345. doi: 10.3389/fnins.2024.1396345 (PMC11202316; doi:10.3389/fnins.2024.1396345)
Supplement: Supplementary file 15 [file Data_Sheet_15.ZIP › Supplementary Data/IF/SN IF IBA-1+CD86.xlsx]

## Sheet: Sheet1
	Label	Mean							C	R	M	MR
1	C2-21MSN IF IBA-1+CD86.tif	121.964		121.964	164.236	286.2			125.063	108.516	286.2	138.56
2	C2-26MSN IF IBA-1+CD86.tif	90.9		90.9	109.615	200.515			127.249	116.53	200.515	129.923
3	C2-27MSN IF IBA-1+CD86.tif	90.9		90.9	109.615	200.515			126.683	112.959	200.515	137.4
4	C2-29MSN IF IBA-1+CD86.tif	121.205		121.205	151.34	272.545			113.844	135.469	272.545	156.798
5	C2-36MSN IF IBA-1+CD86.tif	155.532		155.532	156.327	311.859			139.037	149.788	311.859	132.36
6	C2-39MRSN IF IBA-1+CD86.tif	51.126		51.126	87.434	138.56			126.375
7	C2-47MRSN IF IBA-1+CD86.tif	39.72		39.72	90.203	129.923			126.375
8	C2-50MRSN IF IBA-1+CD86.tif	43.009		43.009	94.391	137.4
9	C2-52MRSN IF IBA-1+CD86.tif	42.904		42.904	113.894	156.798			0.989617	0.858681	2.26468	1.09642
10	C2-53MRSN IF IBA-1+CD86.tif	40.464		40.464	91.896	132.36			1.00691	0.922095	1.58666	1.02807
11	C2-57CSN IF IBA-1+CD86.tif	34.431		34.431	90.632	125.063			1.00244	0.893838	1.58666	1.08724
12	C2-58RSN IF IBA-1+CD86.tif	36.207		36.207	72.309	108.516			0.900841	1.07196	2.15663	1.24073
13	C2-62RSN IF IBA-1+CD86.tif	37.937		37.937	78.593	116.53			1.10019	1.18526	2.46772	1.04736
14	C2-65RSN IF IBA-1+CD86.tif	32.767		32.767	80.192	112.959
15	C2-66RSN IF IBA-1+CD86.tif	38.256		38.256	97.213	135.469
16	C2-67RSN IF IBA-1+CD86.tif	36.896		36.896	112.892	149.788			Control	Rhein	MPTP	MPTP+Rhein
17	C2-69CSN IF IBA-1+CD86.tif	36.377		36.377	90.872	127.249			0.989617	0.858681	2.26468	1.09642
18	C2-78CSN IF IBA-1+CD86.tif	36.244		36.244	90.439	126.683			1.00691	0.922095	1.58666	1.02807
19	C2-83CSN IF IBA-1+CD86.tif	35.491		35.491	78.353	113.844			1.00244	0.893838	1.58666	1.08724
20	C2-85CSN IF IBA-1+CD86.tif	33.175		33.175	105.862	139.037			0.900841	1.07196	2.15663	1.24073
21	C1-21MSN IF IBA-1+CD86.tif	164.236							1.10019	1.18526	2.46772	1.04736
22	C1-26MSN IF IBA-1+CD86.tif	109.615
23	C1-27MSN IF IBA-1+CD86.tif	109.615
24	C1-29MSN IF IBA-1+CD86.tif	151.34
25	C1-36MSN IF IBA-1+CD86.tif	156.327
26	C1-39MRSN IF IBA-1+CD86.tif	87.434
27	C1-47MRSN IF IBA-1+CD86.tif	90.203
28	C1-50MRSN IF IBA-1+CD86.tif	94.391
29	C1-52MRSN IF IBA-1+CD86.tif	113.894
30	C1-53MRSN IF IBA-1+CD86.tif	91.896
31	C1-57CSN IF IBA-1+CD86.tif	90.632
32	C1-58RSN IF IBA-1+CD86.tif	72.309
33	C1-62RSN IF IBA-1+CD86.tif	78.593
34	C1-65RSN IF IBA-1+CD86.tif	80.192
35	C1-66RSN IF IBA-1+CD86.tif	97.213
36	C1-67RSN IF IBA-1+CD86.tif	112.892
37	C1-69CSN IF IBA-1+CD86.tif	90.872
38	C1-78CSN IF IBA-1+CD86.tif	90.439
39	C1-83CSN IF IBA-1+CD86.tif	78.353
40	C1-85CSN IF IBA-1+CD86.tif	105.862
