# Supplementary material for: Rhein alleviates MPTP-induced Parkinson’s disease by suppressing neuroinflammation via MAPK/IκB pathway
Source: Front Neurosci. 2024 Jun 12;18:1396345. doi: 10.3389/fnins.2024.1396345 (PMC11202316; doi:10.3389/fnins.2024.1396345)
Supplement: Supplementary file 15 [file Data_Sheet_15.ZIP › Supplementary Data/IF/ST IF IBA-1+CD86.xlsx]

## Sheet: Sheet1
	Label	Mean							C	R	M	MR
1	C2-21MST IF IBA-1+CD86.tif	112.502		112.502	99.372	211.874			121.375	96.725	211.874	138.508
2	C2-26MST IF IBA-1+CD86.tif	123.875		123.875	140.854	264.729			86.957	98.92	264.729	124.178
3	C2-27MST IF IBA-1+CD86.tif	100.367		100.367	116.926	217.293			94.271	93.326	217.293	117.439
4	C2-29MST IF IBA-1+CD86.tif	93.984		93.984	149.613	243.597			107.608	87.856	243.597	120.891
5	C2-36MST IF IBA-1+CD86.tif	143.477		143.477	163.018	306.495			124.069	118.044	306.495	117.681
6	C2-39MRST IF IBA-1+CD86.tif	34.047		34.047	104.461	138.508			106.856
7	C2-47MRST IF IBA-1+CD86.tif	39.446		39.446	84.732	124.178			106.856
8	C2-50MRST IF IBA-1+CD86.tif	37.232		37.232	80.207	117.439
9	C2-52MRST IF IBA-1+CD86.tif	43.695		43.695	77.196	120.891			1.13587	0.90519	1.9828	1.29621
10	C2-53MRST IF IBA-1+CD86.tif	36.042		36.042	81.639	117.681			0.813777	0.925732	2.47744	1.16211
11	C2-57CST IF IBA-1+CD86.tif	40.482		40.482	80.893	121.375			0.882225	0.873381	2.03351	1.09904
12	C2-58RST IF IBA-1+CD86.tif	33.889		33.889	62.836	96.725			1.00704	0.822191	2.27968	1.13134
13	C2-62RST IF IBA-1+CD86.tif	28.195		28.195	70.725	98.92			1.16109	1.1047	2.8683	1.1013
14	C2-65RST IF IBA-1+CD86.tif	31.784		31.784	61.542	93.326
15	C2-66RST IF IBA-1+CD86.tif	28.798		28.798	59.058	87.856
16	C2-67RST IF IBA-1+CD86.tif	35.582		35.582	82.462	118.044			Control	Rhein	MPTP	MPTP+Rhein
17	C2-69CST IF IBA-1+CD86.tif	28.017		28.017	58.94	86.957			1.13587	0.90519	1.9828	1.29621
18	C2-78CST IF IBA-1+CD86.tif	31.784		31.784	62.487	94.271			0.813777	0.925732	2.47744	1.16211
19	C2-83CST IF IBA-1+CD86.tif	30.041		30.041	77.567	107.608			0.882225	0.873381	2.03351	1.09904
20	C2-85CST IF IBA-1+CD86.tif	43.689		43.689	80.38	124.069			1.00704	0.822191	2.27968	1.13134
21	C1-21MST IF IBA-1+CD86.tif	99.372							1.16109	1.1047	2.8683	1.1013
22	C1-26MST IF IBA-1+CD86.tif	140.854
23	C1-27MST IF IBA-1+CD86.tif	116.926
24	C1-29MST IF IBA-1+CD86.tif	149.613
25	C1-36MST IF IBA-1+CD86.tif	163.018
26	C1-39MRST IF IBA-1+CD86.tif	104.461
27	C1-47MRST IF IBA-1+CD86.tif	84.732
28	C1-50MRST IF IBA-1+CD86.tif	80.207
29	C1-52MRST IF IBA-1+CD86.tif	77.196
30	C1-53MRST IF IBA-1+CD86.tif	81.639
31	C1-57CST IF IBA-1+CD86.tif	80.893
32	C1-58RST IF IBA-1+CD86.tif	62.836
33	C1-62RST IF IBA-1+CD86.tif	70.725
34	C1-65RST IF IBA-1+CD86.tif	61.542
35	C1-66RST IF IBA-1+CD86.tif	59.058
36	C1-67RST IF IBA-1+CD86.tif	82.462
37	C1-69CST IF IBA-1+CD86.tif	58.94
38	C1-78CST IF IBA-1+CD86.tif	62.487
39	C1-83CST IF IBA-1+CD86.tif	77.567
40	C1-85CST IF IBA-1+CD86.tif	80.38
