# Supplementary material for: Rhein alleviates MPTP-induced Parkinson’s disease by suppressing neuroinflammation via MAPK/IκB pathway
Source: Front Neurosci. 2024 Jun 12;18:1396345. doi: 10.3389/fnins.2024.1396345 (PMC11202316; doi:10.3389/fnins.2024.1396345)
Supplement: Supplementary file 15 [file Data_Sheet_15.ZIP › Supplementary Data/IHC/SN-TH IHC.xlsx]

## Sheet: Sheet1
	Label	Mean				C	R	M	MR
1	21MSN TH.tif	0.05				0.085	0.071	0.05	0.06
2	26MSN TH.tif	0.056				0.069	0.092	0.056	0.059
3	27MSN TH.tif	0.047				0.077	0.077	0.047	0.065
4	29MSN TH.tif	0.032				0.063	0.076	0.032	0.051
5	36MSN TH.tif	0.041				0.088	0.065	0.041	0.067
6	39MRSN TH.tif	0.06				0.0764
7	47MRSN TH.tif	0.059				0.0764
8	50MRSN TH.tif	0.065
9	52MRSN th.tif	0.051				1.11257	0.929319	0.65445	0.78534
10	53MRSN TH.tif	0.067				0.903141	1.20419	0.732984	0.772251
11	57CSN TH.tif	0.088				1.00785	1.00785	0.615183	0.850785
12	58RSN TH.tif	0.071				0.824607	0.994764	0.418848	0.667539
13	62RSN TH.tif	0.092				1.15183	0.850785	0.536649	0.876963
14	65RSN TH.tif	0.077
15	66RSN TH.tif	0.076				Control	Rhein	MPTP	MPTP+Rhein
16	67RSN TH.tif	0.065				1.11257	0.929319	0.65445	0.78534
17	69CSN TH.tif	0.085				0.903141	1.20419	0.732984	0.772251
18	78CSN TH.tif	0.069				1.00785	1.00785	0.615183	0.850785
19	83CSN TH.tif	0.077				0.824607	0.994764	0.418848	0.667539
20	85CSN th.tif	0.063				1.15183	0.850785	0.536649	0.876963
