# Supplementary material for: Rhein alleviates MPTP-induced Parkinson’s disease by suppressing neuroinflammation via MAPK/IκB pathway
Source: Front Neurosci. 2024 Jun 12;18:1396345. doi: 10.3389/fnins.2024.1396345 (PMC11202316; doi:10.3389/fnins.2024.1396345)
Supplement: Supplementary file 15 [file Data_Sheet_15.ZIP › Supplementary Data/IHC/ST-TH IHC.xlsx]

## Sheet: Sheet1
	Label	Mean				C	R	M	MR
1	21MST TH.tif	0.0451352				0.100128	0.113186	0.0451352	0.077446
2	26MST TH.tif	0.0406548				0.10572	0.104761	0.0406548	0.0931122
3	27MST TH.tif	0.0393891				0.096004	0.0978215	0.0393891	0.0723201
4	29MST TH.tif	0.0415389				0.0835375	0.0798291	0.0415389	0.0695434
5	36MST TH.tif	0.0536068				0.11226	0.100838	0.0536068	0.0661435
6	37RST TH.tif	0.100838				0.0995297
7	39MRST TH.tif	0.077446				0.0995297
8	47MRST TH.tif	0.0931122
9	50MRST TH.tif	0.0723201				1.00601	1.13721	0.453485	0.77812
10	52MRST TH.tif	0.0695434				1.06219	1.05256	0.408469	0.935522
11	53MRST TH.tif	0.0661435				0.964576	0.982838	0.395752	0.726618
12	57CST TH.tif	0.11226				0.839323	0.802063	0.417352	0.69872
13	58RST TH.tif	0.113186				1.1279	1.01315	0.538601	0.66456
14	62RST TH.tif	0.104761
15	65RST TH.tif	0.0978215				Control	Rhein	MPTP	MPTP+Rhein
16	66RST TH.tif	0.0798291				1.00601	1.13721	0.453485	0.77812
17	69CST TH.tif	0.100128				1.06219	1.05256	0.408469	0.935522
18	78CST TH.tif	0.10572				0.964576	0.982838	0.395752	0.726618
19	83CST TH.tif	0.096004				0.839323	0.802063	0.417352	0.69872
20	85CST TH.tif	0.0835375				1.1279	1.01315	0.538601	0.66456
