# Supplementary material for: Rhein alleviates MPTP-induced Parkinson’s disease by suppressing neuroinflammation via MAPK/IκB pathway
Source: Front Neurosci. 2024 Jun 12;18:1396345. doi: 10.3389/fnins.2024.1396345 (PMC11202316; doi:10.3389/fnins.2024.1396345)
Supplement: Supplementary file 15 [file Data_Sheet_15.ZIP › Supplementary Data/Nissl's staining/Nissl's staining.xlsx]

## Sheet: Sheet1
	Label	Mean				C	R	M	MR
1	21MSN Nissl's staining.tif	194.585				241.213	241.115	194.585	243.344
2	26MSN Nissl's staining.tif	198.464				243.351	241.029	198.464	242.46
3	27MSN Nissl's staining.tif	201.035				242.747	237.045	201.035	240.898
4	29MSN Nissl's staining.tif	200.786				238.639	239.079	200.786	240.801
5	36mSN Nissl's staining.tif	199.299				240.827	242.44	199.299	243.579
6	57cSN Nissl's staining.tif	241.213				241.355
7	69CSN Nissl's staining.tif	243.351				241.355
8	78C SN Nissl's staining.tif	242.747
9	83cSN Nissl's staining.tif	238.639				0.99941	0.999004	0.806218	1.00824
10	85CSN Nissl's staining.tif	240.827				1.00827	0.998648	0.822289	1.00458
11	58rSN Nissl's staining.tif	241.115				1.00577	0.982141	0.832942	0.998105
12	62rSN Nissl's staining.tif	241.029				0.988745	0.990568	0.83191	0.997703
13	65RSN Nissl's staining.tif	237.045				0.997811	1.00449	0.825749	1.00921
14	66RSN Nissl's staining.tif	239.079
15	67RSN Nissl's staining.tif	242.44				Control	Rhein	MPTP	MPTP+Rhein
16	39MRSN Nissl's staining.tif	243.344				0.99941	0.999004	0.806218	1.00824
17	47MRSN Nissl's staining.tif	242.46				1.00827	0.998648	0.822289	1.00458
18	50mrSN Nissl's staining.tif	240.898				1.00577	0.982141	0.832942	0.998105
19	52MRSN Nissl's staining.tif	240.801				0.988745	0.990568	0.83191	0.997703
20	53mrSN Nissl's staining.tif	243.579				0.997811	1.00449	0.825749	1.00921
