# Supplementary material for: Rhein alleviates MPTP-induced Parkinson’s disease by suppressing neuroinflammation via MAPK/IκB pathway
Source: Front Neurosci. 2024 Jun 12;18:1396345. doi: 10.3389/fnins.2024.1396345 (PMC11202316; doi:10.3389/fnins.2024.1396345)
Supplement: Supplementary file 15 [file Data_Sheet_15.ZIP › Supplementary Data/Western blot/SN-CD86.xlsx]

## Sheet: Sheet1 (2)
SN-CD86
	1SN-CD86	2SN-CD86	3SN-CD86
	3070172	921225	3461292
	3703672	1199575	5760639
	6819988	1878000	9088335
	5460056	961750	5772330
	1SN-CD86	1SN-GA
	3070172	20296640	0.151265	1		1
	3703672	21477680	0.172443	1.14		1.14
	6819988	19870368	0.343224	2.26902		2.26902
	5460056	21546616	0.253407	1.67525		1.67525
	2SN-CD86	2SN-GA
	921225	25299176	0.0364132	1		1
	1199575	26665375	0.0449862	1.23544		1.23544
	1878000	24646113	0.0761986	2.09261		2.09261
	961750	22905008	0.0419886	1.15311		1.15311
	3SN-CD86	3SN-GA
	3461292	23416610	0.147814	1		1
	5760639	24450822	0.235601	1.59391		1.59391
	9088335	26363450	0.344732	2.33221		2.33221
	5772330	26562228	0.217313	1.47019		1.47019
		Control	Rhein	MPTP	MPTP+Rhein
		1	1.14	2.26902	1.67525
		1	1.23544	2.09261	1.15311
		1	1.59391	2.33221	1.47019
