# Supplementary material for: Rhein alleviates MPTP-induced Parkinson’s disease by suppressing neuroinflammation via MAPK/IκB pathway
Source: Front Neurosci. 2024 Jun 12;18:1396345. doi: 10.3389/fnins.2024.1396345 (PMC11202316; doi:10.3389/fnins.2024.1396345)
Supplement: Supplementary file 15 [file Data_Sheet_15.ZIP › Supplementary Data/Western blot/SN-Iba1.xlsx]

## Sheet: Sheet1 (2)
SN-Iba1
	1SN-Iba1	2SN-Iba1	3SN-Iba1
	6069352	2008975	2326156
	5911766	1845928	2141073
	8687177	3062907	4681664
	5939936	1625580	2534841
	1SN-Iba1	1SN-GA
	6069352	20296640	0.299032	1		1
	5911766	21477680	0.275252	0.920474		0.920474
	8687177	19870368	0.437193	1.46202		1.46202
	5939936	21546616	0.275678	0.921901		0.921901
	2SN-Iba1	2SN-GA
	2008975	5895568	0.34076	1		1
	1845928	5041204	0.366168	1.07456		1.07456
	3062907	5227208	0.585955	1.71955		1.71955
	1625580	4385836	0.370643	1.08769		1.08769
	3SN-Iba1	3SN-GA
	2326156	15433875	0.150718	1		1
	2141073	13574850	0.157724	1.04648		1.04648
	4681664	18575256	0.252038	1.67225		1.67225
	2534841	19889334	0.127447	0.845603		0.845603
		Control	Rhein	MPTP	MPTP+Rhein
		1	0.920474	1.46202	0.921901
		1	1.07456	1.71955	1.08769
		1	1.04648	1.67225	0.845603
