# Supplementary material for: Rhein alleviates MPTP-induced Parkinson’s disease by suppressing neuroinflammation via MAPK/IκB pathway
Source: Front Neurosci. 2024 Jun 12;18:1396345. doi: 10.3389/fnins.2024.1396345 (PMC11202316; doi:10.3389/fnins.2024.1396345)
Supplement: Supplementary file 15 [file Data_Sheet_15.ZIP › Supplementary Data/Western blot/SN-p-Ia╩B.xlsx]

## Sheet: Sheet1 (2)
SN-p-IκB
	1SN-p-IκB	2SN-p-IκB	3SN-p-IκB
	5202816	5351685	2915172
	5879500	5648148	2901808
	23723755	41273841	22239204
	10219770	11385597	9287044
	1SN-p-IκB	1SN-IκB
	5202816	5728644	0.908211	1		1
	5879500	6275016	0.93697	1.03167		1.03167
	23723755	6058449	3.91581	4.31157		4.31157
	10219770	5172849	1.97566	2.17533		2.17533
	2SN-p-IκB	2SN-IκB
	5351685	23823720	0.224637	1		1
	5648148	26154564	0.215953	0.961341		0.961341
	41273841	27450956	1.50355	6.69324		6.69324
	11385597	28900596	0.393957	1.75375		1.75375
	3SN-p-IκB	3SN-IκB
	2915172	20820149	0.140017	1		1
	2901808	20131838	0.14414	1.02945		1.02945
	22239204	19981000	1.11302	7.94917		7.94917
	9287044	19790942	0.469257	3.35143		3.35143
		Control	Rhein	MPTP	MPTP+Rhein
		1	1.03167	4.31157	2.17533
		1	0.961341	6.69324	1.75375
		1	1.02945	7.94917	3.35143
