# Supplementary material for: Rhein alleviates MPTP-induced Parkinson’s disease by suppressing neuroinflammation via MAPK/IκB pathway
Source: Front Neurosci. 2024 Jun 12;18:1396345. doi: 10.3389/fnins.2024.1396345 (PMC11202316; doi:10.3389/fnins.2024.1396345)
Supplement: Supplementary file 15 [file Data_Sheet_15.ZIP › Supplementary Data/Western blot/SN-p-JNK.xlsx]

## Sheet: Sheet1 (2)
SN-p-JNK
	1SN-p-JNK	2SN-p-JNK	3SN-p-JNK
	3859110	2869048	8433540
	3165642	3349840	7922758
	23884578	26936260	33957921
	11476323	7614464	18005460
	1SN-p-JNK	1SN-JNK
	3859110	20483793	0.188398	1		1
	3165642	18117648	0.174727	0.927434		0.927434
	23884578	25159259	0.949336	5.03898		5.03898
	11476323	20520280	0.559267	2.96854		2.96854
	2SN-p-JNK	2SN-JNK
	2869048	22265325	0.128857	1		1
	3349840	24768354	0.135247	1.04959		1.04959
	26936260	28086924	0.959032	7.44259		7.44259
	7614464	28186329	0.270147	2.09649		2.09649
	3SN-p-JNK	3SN-JNK
	8433540	40347554	0.209022	1		1
	7922758	38309810	0.206808	0.989404		0.989404
	33957921	30206792	1.12418	5.37828		5.37828
	18005460	31036006	0.580147	2.77553		2.77553
		Control	Rhein	MPTP	MPTP+Rhein
		1	0.927434	5.03898	2.96854
		1	1.04959	7.44259	2.09649
		1	0.989404	5.37828	2.77553
