# Supplementary material for: Rhein alleviates MPTP-induced Parkinson’s disease by suppressing neuroinflammation via MAPK/IκB pathway
Source: Front Neurosci. 2024 Jun 12;18:1396345. doi: 10.3389/fnins.2024.1396345 (PMC11202316; doi:10.3389/fnins.2024.1396345)
Supplement: Supplementary file 15 [file Data_Sheet_15.ZIP › Supplementary Data/Western blot/SN-p-P38.xlsx]

## Sheet: Sheet1 (2)
SN-p-P38
	1SN-p-P38	2SN-p-P38	3SN-p-P38
	2325804	1932112	4370960
	2667062	2172456	3671415
	17226300	14581580	33692670
	3050214	4588210	10949510
	1SN-p-P38	1SN-P38
	2325804	13125561	0.177197	1		1
	2667062	14461299	0.184428	1.04081		1.04081
	17226300	12198524	1.41216	7.96947		7.96947
	3050214	13828428	0.220576	1.24481		1.24481
	2SN-p-P38	2SN-P38
	1932112	16046888	0.120404	1		1
	2172456	16585348	0.130986	1.08789		1.08789
	14581580	16002532	0.911205	7.56788		7.56788
	4588210	14316405	0.320486	2.66175		2.66175
	3SN-p-P38	3SN-P38
	4370960	10571127	0.413481	1		1
	3671415	9925161	0.36991	0.894624		0.894624
	33692670	12891066	2.61364	6.32108		6.32108
	10949510	10833573	1.0107	2.44437		2.44437
		Control	Rhein	MPTP	MPTP+Rhein
		1	1.04081	7.96947	1.24481
		1	1.08789	7.56788	2.66175
		1	0.894624	6.32108	2.44437
