# Supplementary material for: Rhein alleviates MPTP-induced Parkinson’s disease by suppressing neuroinflammation via MAPK/IκB pathway
Source: Front Neurosci. 2024 Jun 12;18:1396345. doi: 10.3389/fnins.2024.1396345 (PMC11202316; doi:10.3389/fnins.2024.1396345)
Supplement: Supplementary file 15 [file Data_Sheet_15.ZIP › Supplementary Data/Western blot/SN-SY.xlsx]

## Sheet: Sheet1 (2)
SN-SY
	1SN-SY	2SN-SY	3SN-SY
	1337490	727260	3982972
	1537120	814850	3979300
	4371164	3977456	14776019
	1380210	1612835	5382393
	1SN-SY	1SN-GA
	1337490	25299176	0.0528669	1		1
	1537120	26665375	0.0576448	1.09038		1.09038
	4371164	24646113	0.177357	3.35478		3.35478
	1380210	22905008	0.060258	1.1398		1.1398
	2SN-SY	2SN-GA
	727260	23416610	0.0310574	1		1
	814850	24450822	0.0333261	1.07305		1.07305
	3977456	26363450	0.15087	4.85778		4.85778
	1612835	26562228	0.0607191	1.95506		1.95506
	3SN-SY	3SN-GA
	3982972	20296640	0.196238	1		1
	3979300	21477680	0.185276	0.94414		0.94414
	14776019	19870368	0.743621	3.78938		3.78938
	5382393	21546616	0.249802	1.27296		1.27296
		Control	Rhein	MPTP	MPTP+Rhein
		1	1.09038	3.35478	1.1398
		1	1.07305	4.85778	1.95506
		1	0.94414	3.78938	1.27296
