# Supplementary material for: Rhein alleviates MPTP-induced Parkinson’s disease by suppressing neuroinflammation via MAPK/IκB pathway
Source: Front Neurosci. 2024 Jun 12;18:1396345. doi: 10.3389/fnins.2024.1396345 (PMC11202316; doi:10.3389/fnins.2024.1396345)
Supplement: Supplementary file 15 [file Data_Sheet_15.ZIP › Supplementary Data/Western blot/SN-TH.xlsx]

## Sheet: Sheet1 (2)
SN-TH
	1SN-TH	2SN-TH	3SN-TH
	17123629	13778256	5468050
	14815194	13711635	5104400
	2883288	1638300	2101475
	10545684	8745225	4515372
	1SN-TH	1SN-GA
	17123629	5895568	2.90449	1		1
	14815194	5041204	2.93882	1.01182		1.01182
	2883288	5227208	0.551592	0.18991		0.18991
	10545684	4385836	2.40449	0.827851		0.827851
	2SN-TH	2SN-GA
	13778256	25299176	0.544613	1		1
	13711635	26665375	0.514211	0.944178		0.944178
	1638300	24646113	0.066473	0.122055		0.122055
	8745225	22905008	0.381804	0.701056		0.701056
	3SN-TH	3SN-GA
	5468050	15433875	0.354289	1		1
	5104400	13574850	0.376019	1.06133		1.06133
	2101475	18575256	0.113133	0.319324		0.319324
	4515372	19889334	0.227025	0.64079		0.64079
		Control	Rhein	MPTP	MPTP+Rhein
		1	1.01182	0.18991	0.827851
		1	0.944178	0.122055	0.701056
		1	1.06133	0.319324	0.64079
