# Supplementary material for: Rhein alleviates MPTP-induced Parkinson’s disease by suppressing neuroinflammation via MAPK/IκB pathway
Source: Front Neurosci. 2024 Jun 12;18:1396345. doi: 10.3389/fnins.2024.1396345 (PMC11202316; doi:10.3389/fnins.2024.1396345)
Supplement: Supplementary file 15 [file Data_Sheet_15.ZIP › Supplementary Data/Western blot/ST-CD86.xlsx]

## Sheet: Sheet1 (2)
ST-CD86
	1ST-CD86	2ST-CD86上图	3ST-CD86
	1460238	5193814	4038384
	1742286	5519839	4799256
	3794570	9418293	13426168
	2631070	6805217	6284852
	1ST-CD86	1ST-GA
	1460238	5142831	0.283937	1		1
	1742286	6261732	0.278243	0.979949		0.979949
	3794570	5585502	0.679361	2.39265		2.39265
	2631070	5493557	0.478937	1.68678		1.68678
	2ST-CD86	2ST-GA
	5193814	22504664	0.230788	1		1
	5519839	22465352	0.245705	1.06463		1.06463
	9418293	22561604	0.417448	1.80879		1.80879
	6805217	23630256	0.287987	1.24784		1.24784
	3ST-CD86	3ST-GA
	4038384	21048261	0.191863	1		1
	4799256	22803886	0.210458	1.09692		1.09692
	13426168	28294421	0.474516	2.4732		2.4732
	6284852	22479579	0.279581	1.45719		1.45719
		Control	Rhein	MPTP	MPTP+Rhein
		1	0.979949	2.39265	1.68678
		1	1.06463	1.80879	1.24784
		1	1.09692	2.4732	1.45719
