# Supplementary material for: Rhein alleviates MPTP-induced Parkinson’s disease by suppressing neuroinflammation via MAPK/IκB pathway
Source: Front Neurosci. 2024 Jun 12;18:1396345. doi: 10.3389/fnins.2024.1396345 (PMC11202316; doi:10.3389/fnins.2024.1396345)
Supplement: Supplementary file 15 [file Data_Sheet_15.ZIP › Supplementary Data/Western blot/ST-Iba1.xlsx]

## Sheet: Sheet1 (2)
ST-Iba1
	1ST-Iba1	2ST-Iba1	3ST-Iba1
	1373933	1545129	985500
	1233312	1684826	816825
	1763160	3825728	1919225
	1196047	1346912	943025
	1ST-Iba1	1ST-GA
	1373933	5191340	0.264659	1		1
	1233312	4007529	0.307749	1.16281		1.16281
	1763160	4075272	0.432648	1.63474		1.63474
	1196047	4424544	0.270321	1.02139		1.02139
	2ST-Iba1	2ST-GA
	1545129	21048261	0.0734089	1		1
	1684826	22803886	0.0738833	1.00646		1.00646
	3825728	28294421	0.135211	1.84189		1.84189
	1346912	22479579	0.0599171	0.816211		0.816211
	3ST-Iba1	3ST-GA
	985500	30563904	0.0322439	1		1
	816825	27260688	0.0299635	0.929275		0.929275
	1919225	32435088	0.0591713	1.83511		1.83511
	943025	31739848	0.0297111	0.921447		0.921447
		Control	Rhein	MPTP	MPTP+Rhein
		1	1.16281	1.63474	1.02139
		1	1.00646	1.84189	0.816211
		1	0.929275	1.83511	0.921447
