# Supplementary material for: Rhein alleviates MPTP-induced Parkinson’s disease by suppressing neuroinflammation via MAPK/IκB pathway
Source: Front Neurosci. 2024 Jun 12;18:1396345. doi: 10.3389/fnins.2024.1396345 (PMC11202316; doi:10.3389/fnins.2024.1396345)
Supplement: Supplementary file 15 [file Data_Sheet_15.ZIP › Supplementary Data/Western blot/ST-p-Ia╩B.xlsx]

## Sheet: Sheet1 (2)
ST-p-IκB
	1ST-p-IκB	2ST-p-IκB	3ST-p-IκB
	3709710	3675020	1967560
	3531909	3751976	2216900
	14932550	15684661	14125160
	7943517	8849728	6719328
	1ST-p-IκB	1ST-IκB
	3709710	20975127	0.176862	1		1
	3531909	20721963	0.170443	0.963703		0.963703
	14932550	17952459	0.831783	4.703		4.703
	7943517	16689672	0.475954	2.6911		2.6911
	2ST-p-IκB	2ST-IκB
	3675020	20047584	0.183315	1		1
	3751976	18198928	0.206165	1.12465		1.12465
	15684661	17752240	0.883531	4.81975		4.81975
	8849728	18387334	0.481295	2.62551		2.62551
	3ST-p-IκB	3ST-IκB
	1967560	15418487	0.12761	1		1
	2216900	16782598	0.132095	1.03514		1.03514
	14125160	17497664	0.80726	6.32597		6.32597
	6719328	17081685	0.393364	3.08254		3.08254
		Control	Rhein	MPTP	MPTP+Rhein
		1	0.963703	4.703	2.6911
		1	1.12465	4.81975	2.62551
		1	1.03514	6.32597	3.08254
