# Supplementary material for: Rhein alleviates MPTP-induced Parkinson’s disease by suppressing neuroinflammation via MAPK/IκB pathway
Source: Front Neurosci. 2024 Jun 12;18:1396345. doi: 10.3389/fnins.2024.1396345 (PMC11202316; doi:10.3389/fnins.2024.1396345)
Supplement: Supplementary file 15 [file Data_Sheet_15.ZIP › Supplementary Data/Western blot/ST-p-JNK.xlsx]

## Sheet: Sheet1 (2)
ST-p-JNK
	1ST-p-JNK	2ST-p-JNK	3ST-p-JNK
	4694793	3743757	3062340
	4305561	3671133	3389925
	33902086	27811167	34054023
	14549878	9765021	11423280
	1ST-p-JNK	1ST-JNK
	4694793	39500940	0.118853	1		1
	4305561	29173797	0.147583	1.24173		1.24173
	33902086	34289420	0.988704	8.31873		8.31873
	14549878	39799500	0.365579	3.0759		3.0759
	2ST-p-JNK	2ST-JNK
	3743757	24710553	0.151504	1		1
	3671133	24236870	0.151469	0.999766		0.999766
	27811167	23601656	1.17836	7.77771		7.77771
	9765021	20392918	0.478844	3.16059		3.16059
	3ST-p-JNK	3ST-JNK
	3062340	21290900	0.143833	1		1
	3389925	22928724	0.147846	1.0279		1.0279
	34054023	22098100	1.54104	10.7141		10.7141
	11423280	24455088	0.467113	3.2476		3.2476
		Control	Rhein	MPTP	MPTP+Rhein
		1	1.24173	8.31873	3.0759
		1	0.999766	7.77771	3.16059
		1	1.0279	10.7141	3.2476
