# Supplementary material for: Rhein alleviates MPTP-induced Parkinson’s disease by suppressing neuroinflammation via MAPK/IκB pathway
Source: Front Neurosci. 2024 Jun 12;18:1396345. doi: 10.3389/fnins.2024.1396345 (PMC11202316; doi:10.3389/fnins.2024.1396345)
Supplement: Supplementary file 15 [file Data_Sheet_15.ZIP › Supplementary Data/Western blot/ST-p-P38.xlsx]

## Sheet: Sheet1 (2)
ST-p-P38
	1ST-p-P38	2ST-p-P38	3ST-p-P38
	851759	2943577	4192777
	991254	2760660	3478549
	6713976	22337316	18851729
	2468038	9481892	8073172
	1ST-p-P38	1ST-P38
	851759	2912600	0.292439	1		1
	991254	3338675	0.2969	1.01525		1.01525
	6713976	3096300	2.16839	7.41482		7.41482
	2468038	3081225	0.800992	2.739		2.739
	2ST-p-P38	2ST-P38
	2943577	9686516	0.303884	1		1
	2760660	9246692	0.298556	0.982469		0.982469
	22337316	11750915	1.9009	6.25535		6.25535
	9481892	10675385	0.888201	2.92283		2.92283
	3ST-p-P38	3ST-P38
	4192777	16087518	0.260623	1		1
	3478549	13112712	0.265281	1.01787		1.01787
	18851729	14379606	1.311	5.03027		5.03027
	8073172	14658192	0.550762	2.11325		2.11325
		Control	Rhein	MPTP	MPTP+Rhein
		1	1.01525	7.41482	2.739
		1	0.982469	6.25535	2.92283
		1	1.01787	5.03027	2.11325
