# Supplementary material for: Rhein alleviates MPTP-induced Parkinson’s disease by suppressing neuroinflammation via MAPK/IκB pathway
Source: Front Neurosci. 2024 Jun 12;18:1396345. doi: 10.3389/fnins.2024.1396345 (PMC11202316; doi:10.3389/fnins.2024.1396345)
Supplement: Supplementary file 15 [file Data_Sheet_15.ZIP › Supplementary Data/Western blot/ST-SY.xlsx]

## Sheet: Sheet1 (2)
ST-SY
	1ST-SY	2ST-SY	3ST-SY
	2144310	716716	12275132
	2511886	563367	12752376
	4903710	1695610	23310780
	3244200	813175	16492186
	1ST-SY	1ST-GA
	2144310	5142831	0.416951	1		1
	2511886	6261732	0.401149	0.9621		0.9621
	4903710	5585502	0.877935	2.10561		2.10561
	3244200	5493557	0.590546	1.41634		1.41634
	2ST-SY	2ST-GA
	716716	5191340	0.13806	1		1
	563367	4007529	0.140577	1.01823		1.01823
	1695610	4075272	0.416073	3.01371		3.01371
	813175	4424544	0.183787	1.33121		1.33121
	3ST-SY	3ST-GA
	12275132	22504664	0.545448	1		1
	12752376	22465352	0.567646	1.0407		1.0407
	23310780	22561604	1.03321	1.89423		1.89423
	16492186	23630256	0.697927	1.27955		1.27955
		Control	Rhein	MPTP	MPTP+Rhein
		1	0.9621	2.10561	1.41634
		1	1.01823	3.01371	1.33121
		1	1.0407	1.89423	1.27955
