# Supplementary material for: Rhein alleviates MPTP-induced Parkinson’s disease by suppressing neuroinflammation via MAPK/IκB pathway
Source: Front Neurosci. 2024 Jun 12;18:1396345. doi: 10.3389/fnins.2024.1396345 (PMC11202316; doi:10.3389/fnins.2024.1396345)
Supplement: Supplementary file 15 [file Data_Sheet_15.ZIP › Supplementary Data/Western blot/ST-TH.xlsx]

## Sheet: Sheet1 (2)
ST-TH
	1ST-TH	2ST-TH	3ST-TH
	19597626	16066476	4141128
	19014480	14816620	4408056
	3408156	2122395	838272
	8928900	13483085	2688984
	1ST-TH	1ST-GA
	19597626	30563904	0.641202	1		1
	19014480	27260688	0.697506	1.08781		1.08781
	3408156	32435088	0.105076	0.163874		0.163874
	8928900	31739848	0.281315	0.438731		0.438731
	2ST-TH	2ST-GA
	16066476	22504664	0.713918	1		1
	14816620	22465352	0.659532	0.923821		0.923821
	2122395	22561604	0.0940711	0.131767		0.131767
	13483085	23630256	0.570586	0.799232		0.799232
	3ST-TH	3ST-GA
	4141128	21048261	0.196744	1		1
	4408056	22803886	0.193303	0.982507		0.982507
	838272	28294421	0.0296268	0.150585		0.150585
	2688984	22479579	0.119619	0.607992		0.607992
		Control	Rhein	MPTP	MPTP+Rhein
		1	1.08781	0.163874	0.438731
		1	0.923821	0.131767	0.799232
		1	0.982507	0.150585	0.607992
